# Supplementary material for: eNRSA: a faster and more powerful approach for nascent transcriptome analysis
Source: Gigascience. 2025 Jul 4;14:giaf071. doi: 10.1093/gigascience/giaf071 (PMC12231571; doi:10.1093/gigascience/giaf071)
Supplement: giaf071_Supplementary_Files [file giaf071_supplementary_files.zip]

Archive with 2 entries (2 files):
- eNRSA-Suppl-Figures-revision.pdf
- eNRSA-SupplTables-revision.xlsx
