# Supplementary material for: eNRSA: a faster and more powerful approach for nascent transcriptome analysis
Source: Gigascience. 2025 Jul 4;14:giaf071. doi: 10.1093/gigascience/giaf071 (PMC12231571; doi:10.1093/gigascience/giaf071)
Supplement: giaf071_Supplementary_Files [file giaf071_supplementary_files.zip › eNRSA-SupplTables-revision.xlsx]

## Sheet: S1
Table S1: enriched gene sets in down-regulated genes in dTAG47 vs. DMSO via ORA
Description	Ratio	FDR
MYC targets, variant 1	6.3596	1.24e-41
MYC targets, variant 2	12.447	4.09e-39
mTORC1 signaling	2.5782	1.6201e-05
cell cycle progression: E2F targets	2.4064	9.1342e-05
ribosome biogenesis	9.4967	2.62e-85
rRNA processing	9.8622	7.29e-64
ncRNA processing	6.5843	9.63e-62
RNA processing	3.992	1.64e-51
translation	4.791	6.82e-51
peptide biosynthetic process	4.5988	9.07e-49
Signaling by Rho GTPases, Miro GTPases and RHOBTB3	2.7292	4.93e-07
Signaling by Rho GTPases	2.7304	4.93e-07
Diseases of signal transduction by growth factor receptors and second messengers	2.869	0.00019725
RHO GTPase Effectors	3.1536	0.00031049
RHO GTPase cycle	2.6713	0.00079658
Vesicle-mediated transport	2.2278	0.0018861
RAC1 GTPase cycle	3.7048	0.0018861
Membrane Trafficking	2.1621	0.0069563
Signaling by ALK in cancer	6.2308	0.0069563
Signaling by ALK fusions and activated point mutants	6.2308	0.0069563

## Sheet: S2
Table S2: enriched gene sets in down-regulated genes in dTAG47 vs. DMSO via GSEA
GS	SIZE	ES	NES	NOM p-val	FDR q-val	FWER p-val	RANK AT MAX	LEADING EDGE
HALLMARK_MYC_TARGETS_V2	56	-0.86	-3.07	0	0	0	1019	tags=82%, list=10%, signal=91%
HALLMARK_MYC_TARGETS_V1	186	-0.73	-3.01	0	0	0	2140	tags=69%, list=21%, signal=85%
HALLMARK_UNFOLDED_PROTEIN_RESPONSE	90	-0.57	-2.13	0	0	0	1299	tags=34%, list=12%, signal=39%
HALLMARK_OXIDATIVE_PHOSPHORYLATION	155	-0.52	-2.09	0	0	0	2256	tags=43%, list=22%, signal=54%
HALLMARK_MTORC1_SIGNALING	165	-0.44	-1.8	0	0.003	0.025	1773	tags=36%, list=17%, signal=42%
GOBP_RIBOSOME_BIOGENESIS	259	-0.75	-3.24	0	0	0	1601	tags=67%, list=15%, signal=77%
GOBP_RIBONUCLEOPROTEIN_COMPLEX_BIOGENESIS	375	-0.72	-3.14	0	0	0	1904	tags=64%, list=18%, signal=75%
GOBP_RRNA_PROCESSING	180	-0.74	-3.05	0	0	0	1601	tags=64%, list=15%, signal=74%
GOBP_RRNA_METABOLIC_PROCESS	209	-0.73	-3.04	0	0	0	1601	tags=60%, list=15%, signal=70%
GOBP_CYTOPLASMIC_TRANSLATION	137	-0.76	-3.02	0	0	0	1545	tags=72%, list=15%, signal=83%
GOBP_RIBOSOMAL_SMALL_SUBUNIT_BIOGENESIS	90	-0.77	-2.88	0	0	0	1032	tags=66%, list=10%, signal=72%
GOBP_RIBOSOMAL_LARGE_SUBUNIT_BIOGENESIS	56	-0.81	-2.87	0	0	0	1296	tags=77%, list=12%, signal=87%
GOBP_PROTEIN_RNA_COMPLEX_ORGANIZATION	167	-0.64	-2.63	0	0	0	1904	tags=53%, list=18%, signal=64%
GOBP_RIBOSOME_ASSEMBLY	51	-0.76	-2.63	0	0	0	2004	tags=78%, list=19%, signal=97%
GOBP_TRNA_METABOLIC_PROCESS	153	-0.63	-2.55	0	0	0	2651	tags=62%, list=25%, signal=82%
GOBP_MATURATION_OF_SSU_RRNA	45	-0.75	-2.54	0	0	0	1032	tags=62%, list=10%, signal=69%
GOBP_MITOCHONDRIAL_GENE_EXPRESSION	140	-0.64	-2.54	0	0	0	2848	tags=65%, list=27%, signal=88%
GOBP_MITOCHONDRIAL_RNA_METABOLIC_PROCESS	50	-0.74	-2.51	0	0	0	1401	tags=54%, list=13%, signal=62%
GOBP_MITOCHONDRIAL_TRANSLATION	108	-0.64	-2.44	0	0	0	2848	tags=66%, list=27%, signal=89%
GOBP_TRNA_PROCESSING	109	-0.62	-2.42	0	0	0	1877	tags=50%, list=18%, signal=60%
GOBP_TRANSLATIONAL_INITIATION	98	-0.63	-2.38	0	0	0	1667	tags=45%, list=16%, signal=53%
GOBP_MATURATION_OF_SSU_RRNA_FROM_TRICISTRONIC_RRNA_TRANSCRIPT_SSU_RRNA_5_8S_RRNA_LSU_RRNA	30	-0.76	-2.37	0	0	0	2003	tags=80%, list=19%, signal=99%
GOBP_TRANSCRIPTION_BY_RNA_POLYMERASE_I	55	-0.67	-2.35	0	0	0	1417	tags=49%, list=14%, signal=57%
GOBP_PROTEIN_TRANSMEMBRANE_IMPORT_INTO_INTRACELLULAR_ORGANELLE	29	-0.75	-2.33	0	0	0	1124	tags=59%, list=11%, signal=66%
GOBP_TRNA_MODIFICATION	79	-0.63	-2.33	0	0	0	1668	tags=47%, list=16%, signal=55%
GOBP_RNA_MODIFICATION	129	-0.58	-2.32	0	0	0	2203	tags=52%, list=21%, signal=65%
GOBP_MATURATION_OF_LSU_RRNA	21	-0.83	-2.32	0	0	0	817	tags=71%, list=8%, signal=77%
GOBP_MITOCHONDRIAL_RNA_PROCESSING	20	-0.83	-2.31	0	0	0	1305	tags=75%, list=13%, signal=86%
GOBP_CYTOPLASMIC_TRANSLATIONAL_INITIATION	38	-0.72	-2.28	0	0	0	1545	tags=61%, list=15%, signal=71%
GOBP_RIBOSOMAL_LARGE_SUBUNIT_ASSEMBLY	17	-0.83	-2.27	0	0	0	1542	tags=88%, list=15%, signal=103%
GOBP_TRANSCRIPTION_BY_RNA_POLYMERASE_III	49	-0.66	-2.27	0	0	0	1763	tags=49%, list=17%, signal=59%
GOBP_IMPORT_INTO_THE_MITOCHONDRION	39	-0.69	-2.26	0	0	0	1124	tags=56%, list=11%, signal=63%
GOBP_MATURATION_OF_5_8S_RRNA	31	-0.73	-2.24	0	0	0	772	tags=48%, list=7%, signal=52%
GOBP_POSITIVE_REGULATION_OF_TRANSCRIPTION_BY_RNA_POLYMERASE_I	28	-0.74	-2.24	0	0	0	583	tags=43%, list=6%, signal=45%
GOBP_MATURATION_OF_5_8S_RRNA_FROM_TRICISTRONIC_RRNA_TRANSCRIPT_SSU_RRNA_5_8S_RRNA_LSU_RRNA	22	-0.78	-2.23	0	0	0	772	tags=55%, list=7%, signal=59%
GOBP_PROTEIN_FOLDING	156	-0.55	-2.23	0	0	0	1928	tags=40%, list=18%, signal=49%
GOBP_MACROMOLECULE_METHYLATION	95	-0.58	-2.22	0	0	0	2203	tags=56%, list=21%, signal=70%
GOBP_RNA_METHYLATION	61	-0.63	-2.21	0	0	0.001	2758	tags=69%, list=26%, signal=93%
GOBP_RNA_LOCALIZATION	159	-0.54	-2.21	0	0	0.001	1928	tags=41%, list=18%, signal=49%
GOBP_CHAPERONE_MEDIATED_PROTEIN_FOLDING	57	-0.62	-2.2	0	0	0.001	1457	tags=42%, list=14%, signal=49%
GOBP_REGULATION_OF_TRANSLATION	282	-0.51	-2.2	0	0	0.001	1667	tags=34%, list=16%, signal=39%
GOBP_MITOCHONDRIAL_TRANSMEMBRANE_TRANSPORT	77	-0.59	-2.16	0	0	0.004	1124	tags=38%, list=11%, signal=42%
GOBP_REGULATION_OF_TRANSCRIPTION_BY_RNA_POLYMERASE_I	34	-0.69	-2.15	0	0	0.004	940	tags=44%, list=9%, signal=48%
GOBP_POSITIVE_REGULATION_OF_TRANSLATION	97	-0.56	-2.14	0	0	0.004	1945	tags=44%, list=19%, signal=54%
GOBP_RIBONUCLEOSIDE_MONOPHOSPHATE_BIOSYNTHETIC_PROCESS	28	-0.71	-2.13	0	0	0.005	1975	tags=71%, list=19%, signal=88%
GOBP_TELOMERASE_RNA_LOCALIZATION	17	-0.79	-2.13	0	0	0.005	1423	tags=76%, list=14%, signal=88%
GOBP_DE_NOVO_PROTEIN_FOLDING	30	-0.7	-2.13	0	0	0.005	1331	tags=47%, list=13%, signal=53%
GOBP_PROTEIN_TARGETING_TO_MITOCHONDRION	76	-0.57	-2.11	0	0	0.01	1917	tags=47%, list=18%, signal=58%
GOBP_RIBONUCLEOSIDE_MONOPHOSPHATE_METABOLIC_PROCESS	42	-0.64	-2.1	0	0	0.013	2008	tags=57%, list=19%, signal=70%
GOBP_RRNA_TRANSCRIPTION	30	-0.68	-2.1	0	0	0.015	1992	tags=50%, list=19%, signal=62%
GOBP_MITOCHONDRIAL_RESPIRATORY_CHAIN_COMPLEX_ASSEMBLY	70	-0.58	-2.1	0	0	0.015	3493	tags=70%, list=33%, signal=105%
GOBP_RNA_5_END_PROCESSING	28	-0.68	-2.09	0	0	0.016	2539	tags=71%, list=24%, signal=94%
GOBP_PROTEIN_LOCALIZATION_TO_MITOCHONDRION	90	-0.54	-2.06	0	0	0.033	1917	tags=43%, list=18%, signal=53%
GOBP_NUCLEOSIDE_MONOPHOSPHATE_BIOSYNTHETIC_PROCESS	34	-0.65	-2.06	0	0	0.038	1975	tags=62%, list=19%, signal=76%
GOBP_SPLICEOSOMAL_SNRNP_ASSEMBLY	33	-0.65	-2.04	0	0.001	0.054	2607	tags=67%, list=25%, signal=89%
GOBP_AMP_METABOLIC_PROCESS	16	-0.78	-2.04	0	0.001	0.054	2008	tags=88%, list=19%, signal=108%
GOBP_MODIFIED_AMINO_ACID_TRANSPORT	19	-0.73	-2.04	0.002	0.001	0.054	1573	tags=63%, list=15%, signal=74%
GOBP_NUCLEOSIDE_MONOPHOSPHATE_METABOLIC_PROCESS	54	-0.59	-2.04	0	0.001	0.054	2201	tags=54%, list=21%, signal=68%
GOBP_NUCLEOBASE_BIOSYNTHETIC_PROCESS	17	-0.75	-2.03	0	0.001	0.071	2157	tags=82%, list=21%, signal=104%
GOBP_METHYLATION	158	-0.5	-2.02	0	0.001	0.086	2226	tags=44%, list=21%, signal=55%
GOBP_VITAMIN_METABOLIC_PROCESS	60	-0.57	-2.02	0	0.001	0.086	1848	tags=43%, list=18%, signal=52%
GOBP_NUCLEAR_EXPORT	132	-0.5	-2.01	0	0.001	0.09	1667	tags=33%, list=16%, signal=39%
GOBP_NUCLEOBASE_CONTAINING_COMPOUND_TRANSPORT	170	-0.49	-2.01	0	0.001	0.099	1928	tags=35%, list=18%, signal=43%
GOBP_REGULATION_OF_MITOCHONDRIAL_TRANSLATION	22	-0.7	-2.01	0	0.001	0.101	2610	tags=82%, list=25%, signal=109%
GOBP_PROTEIN_LOCALIZATION_TO_CHROMOSOME_TELOMERIC_REGION	24	-0.68	-2.01	0	0.001	0.102	1338	tags=58%, list=13%, signal=67%
GOBP_PURINE_NUCLEOSIDE_MONOPHOSPHATE_METABOLIC_PROCESS	31	-0.65	-2.01	0	0.001	0.11	2157	tags=58%, list=21%, signal=73%
GOBP_ESTABLISHMENT_OF_RNA_LOCALIZATION	125	-0.51	-2	0	0.001	0.115	1928	tags=37%, list=18%, signal=45%
GOBP_TRNA_METHYLATION	33	-0.64	-1.99	0	0.001	0.134	1877	tags=55%, list=18%, signal=66%
GOBP_PURINE_NUCLEOSIDE_MONOPHOSPHATE_BIOSYNTHETIC_PROCESS	17	-0.76	-1.99	0.002	0.001	0.134	2157	tags=82%, list=21%, signal=104%
GOBP_RNA_EXPORT_FROM_NUCLEUS	72	-0.54	-1.99	0	0.001	0.138	1667	tags=36%, list=16%, signal=43%
GOBP_AMINO_ACID_METABOLIC_PROCESS	170	-0.49	-1.99	0	0.001	0.152	2351	tags=42%, list=23%, signal=54%
GOBP_L_AMINO_ACID_METABOLIC_PROCESS	110	-0.51	-1.98	0	0.001	0.155	2351	tags=46%, list=23%, signal=59%
GOBP_ELECTRON_TRANSPORT_CHAIN	89	-0.53	-1.98	0	0.001	0.163	3313	tags=57%, list=32%, signal=83%
GOBP_REGULATION_OF_MITOCHONDRIAL_GENE_EXPRESSION	27	-0.65	-1.98	0	0.001	0.167	2610	tags=67%, list=25%, signal=89%
GOBP_FOLIC_ACID_CONTAINING_COMPOUND_METABOLIC_PROCESS	21	-0.71	-1.98	0	0.001	0.17	1141	tags=57%, list=11%, signal=64%
GOBP_PURINE_NUCLEOSIDE_METABOLIC_PROCESS	15	-0.75	-1.98	0	0.001	0.17	1926	tags=60%, list=18%, signal=73%
GOBP_REGULATION_OF_TRANSLATIONAL_INITIATION	67	-0.54	-1.97	0	0.001	0.173	1667	tags=34%, list=16%, signal=41%
GOBP_ALPHA_AMINO_ACID_METABOLIC_PROCESS	126	-0.5	-1.97	0	0.001	0.182	2351	tags=44%, list=23%, signal=57%
GOBP_ATP_SYNTHESIS_COUPLED_ELECTRON_TRANSPORT	69	-0.54	-1.96	0	0.002	0.214	3313	tags=64%, list=32%, signal=93%
GOBP_POST_TRANSCRIPTIONAL_REGULATION_OF_GENE_EXPRESSION	400	-0.45	-1.96	0	0.002	0.217	1690	tags=29%, list=16%, signal=34%
GOBP_NUCLEOLAR_LARGE_RRNA_TRANSCRIPTION_BY_RNA_POLYMERASE_I	18	-0.73	-1.96	0	0.002	0.22	1879	tags=56%, list=18%, signal=68%
GOBP_PSEUDOURIDINE_SYNTHESIS	15	-0.74	-1.95	0.002	0.002	0.237	2198	tags=73%, list=21%, signal=93%
GOBP_VASCULAR_TRANSPORT	41	-0.58	-1.95	0	0.002	0.241	1633	tags=51%, list=16%, signal=60%
GOBP_RRNA_MODIFICATION	22	-0.68	-1.95	0	0.002	0.247	1568	tags=59%, list=15%, signal=69%
GOBP_PTERIDINE_CONTAINING_COMPOUND_METABOLIC_PROCESS	24	-0.65	-1.94	0	0.002	0.278	1141	tags=50%, list=11%, signal=56%
GOBP_GMP_METABOLIC_PROCESS	22	-0.68	-1.94	0	0.002	0.293	1602	tags=55%, list=15%, signal=64%
GOBP_RIBOSOMAL_SMALL_SUBUNIT_ASSEMBLY	16	-0.74	-1.94	0	0.002	0.297	1552	tags=69%, list=15%, signal=81%
GOBP_AMINO_ACID_ACTIVATION	24	-0.66	-1.94	0	0.002	0.307	1695	tags=46%, list=16%, signal=55%
GOBP_VITAMIN_TRANSPORT	18	-0.71	-1.93	0.002	0.002	0.334	1264	tags=56%, list=12%, signal=63%
GOBP_NUCLEOBASE_METABOLIC_PROCESS	25	-0.65	-1.93	0	0.003	0.34	2201	tags=68%, list=21%, signal=86%
GOBP_RIBOSOMAL_SUBUNIT_EXPORT_FROM_NUCLEUS	15	-0.74	-1.92	0	0.003	0.372	1290	tags=60%, list=12%, signal=68%
GOBP_RNA_3_END_PROCESSING	71	-0.53	-1.91	0	0.003	0.406	2807	tags=48%, list=27%, signal=65%
GOBP_CYTOCHROME_COMPLEX_ASSEMBLY	26	-0.63	-1.91	0	0.003	0.443	3493	tags=88%, list=33%, signal=133%
GOBP_PROTEIN_TRANSMEMBRANE_TRANSPORT	54	-0.55	-1.89	0	0.004	0.531	1672	tags=37%, list=16%, signal=44%
GOBP_PROTEIN_INSERTION_INTO_MITOCHONDRIAL_OUTER_MEMBRANE	15	-0.72	-1.89	0	0.004	0.554	1917	tags=73%, list=18%, signal=90%
GOBP_MRNA_MODIFICATION	16	-0.7	-1.88	0.002	0.005	0.567	2198	tags=50%, list=21%, signal=63%
GOBP_SPLICEOSOMAL_COMPLEX_ASSEMBLY	61	-0.53	-1.88	0	0.005	0.57	2926	tags=56%, list=28%, signal=77%
GOBP_NADH_DEHYDROGENASE_COMPLEX_ASSEMBLY	43	-0.56	-1.87	0	0.005	0.632	3972	tags=79%, list=38%, signal=127%
GOBP_L_AMINO_ACID_BIOSYNTHETIC_PROCESS	41	-0.57	-1.87	0	0.005	0.637	2345	tags=54%, list=22%, signal=69%
GOBP_MITOCHONDRIAL_TRANSPORT	136	-0.47	-1.87	0	0.006	0.646	1152	tags=28%, list=11%, signal=31%
GOBP_WATER_SOLUBLE_VITAMIN_METABOLIC_PROCESS	44	-0.56	-1.86	0	0.006	0.653	1613	tags=41%, list=15%, signal=48%
GOBP_NEGATIVE_REGULATION_OF_PROTEIN_UBIQUITINATION	53	-0.53	-1.86	0	0.006	0.682	1512	tags=38%, list=14%, signal=44%
GOBP_U2_TYPE_PRESPLICEOSOME_ASSEMBLY	23	-0.64	-1.86	0.005	0.006	0.692	2203	tags=57%, list=21%, signal=71%
GOBP_SULFUR_COMPOUND_TRANSPORT	35	-0.58	-1.84	0.003	0.007	0.769	1633	tags=40%, list=16%, signal=47%
GOBP_TRANSLATIONAL_ELONGATION	57	-0.53	-1.84	0	0.007	0.771	1116	tags=33%, list=11%, signal=37%
GOBP_SERINE_FAMILY_AMINO_ACID_METABOLIC_PROCESS	22	-0.64	-1.84	0	0.007	0.776	1909	tags=50%, list=18%, signal=61%
GOBP_ORGANIC_CATION_TRANSPORT	50	-0.54	-1.84	0	0.007	0.778	1633	tags=42%, list=16%, signal=50%
GOBP_MRNA_PROCESSING	387	-0.42	-1.84	0	0.008	0.802	2926	tags=42%, list=28%, signal=57%
GOBP_ASPARTATE_FAMILY_AMINO_ACID_METABOLIC_PROCESS	30	-0.6	-1.83	0.002	0.008	0.825	2527	tags=60%, list=24%, signal=79%
GOBP_SNRNA_METABOLIC_PROCESS	47	-0.54	-1.83	0.001	0.008	0.826	2679	tags=45%, list=26%, signal=60%
GOBP_RNA_SPLICING_VIA_TRANSESTERIFICATION_REACTIONS	243	-0.43	-1.83	0	0.008	0.826	2926	tags=44%, list=28%, signal=59%
GOBP_ASPARTATE_FAMILY_AMINO_ACID_BIOSYNTHETIC_PROCESS	16	-0.68	-1.83	0.002	0.008	0.835	2345	tags=81%, list=22%, signal=105%
GOBP_PYRIMIDINE_RIBONUCLEOTIDE_BIOSYNTHETIC_PROCESS	18	-0.65	-1.83	0.003	0.008	0.842	530	tags=39%, list=5%, signal=41%
GOBP_ESTABLISHMENT_OF_PROTEIN_LOCALIZATION_TO_CHROMOSOME	20	-0.65	-1.82	0.003	0.009	0.87	844	tags=45%, list=8%, signal=49%
GOBP_PROTEIN_MATURATION	319	-0.42	-1.82	0	0.009	0.875	2024	tags=33%, list=19%, signal=40%
GOBP_DNA_STRAND_ELONGATION	35	-0.57	-1.81	0	0.01	0.902	2300	tags=49%, list=22%, signal=62%
GOBP_POSITIVE_REGULATION_OF_MRNA_PROCESSING	26	-0.62	-1.81	0.005	0.011	0.911	1763	tags=42%, list=17%, signal=51%
GOBP_ESTABLISHMENT_OF_PROTEIN_LOCALIZATION_TO_MITOCHONDRIAL_MEMBRANE	28	-0.59	-1.8	0.003	0.011	0.927	2810	tags=68%, list=27%, signal=93%
GOBP_RIBOSE_PHOSPHATE_BIOSYNTHETIC_PROCESS	142	-0.45	-1.79	0	0.012	0.944	2157	tags=39%, list=21%, signal=49%
GOBP_ONE_CARBON_METABOLIC_PROCESS	22	-0.62	-1.79	0.002	0.013	0.95	1075	tags=36%, list=10%, signal=40%
GOBP_OXIDATIVE_PHOSPHORYLATION	88	-0.48	-1.79	0	0.013	0.962	3250	tags=57%, list=31%, signal=82%
GOBP_PROTEIN_REFOLDING	15	-0.67	-1.78	0.002	0.013	0.964	1331	tags=40%, list=13%, signal=46%
GOBP_RNA_SPLICING	353	-0.41	-1.78	0	0.014	0.97	2926	tags=41%, list=28%, signal=55%
GOBP_TETRAHYDROFOLATE_METABOLIC_PROCESS	15	-0.67	-1.77	0.007	0.015	0.978	1141	tags=53%, list=11%, signal=60%
GOBP_PROTEIN_PEPTIDYL_PROLYL_ISOMERIZATION	15	-0.68	-1.77	0.003	0.015	0.978	2481	tags=67%, list=24%, signal=87%
GOBP_MITOCHONDRIAL_DNA_METABOLIC_PROCESS	21	-0.62	-1.77	0	0.015	0.981	1864	tags=48%, list=18%, signal=58%
GOBP_NUCLEAR_PORE_ORGANIZATION	15	-0.67	-1.76	0.003	0.016	0.984	1667	tags=60%, list=16%, signal=71%
GOBP_VITAMIN_BIOSYNTHETIC_PROCESS	15	-0.67	-1.76	0.002	0.016	0.988	2669	tags=73%, list=26%, signal=98%
GOBP_VIRAL_TRANSLATION	17	-0.65	-1.76	0.009	0.016	0.99	1545	tags=41%, list=15%, signal=48%
GOBP_PROTON_MOTIVE_FORCE_DRIVEN_ATP_SYNTHESIS	41	-0.54	-1.76	0.001	0.017	0.99	3896	tags=73%, list=37%, signal=116%
GOBP_NUCLEOSIDE_PHOSPHATE_BIOSYNTHETIC_PROCESS	171	-0.43	-1.76	0	0.017	0.991	2008	tags=36%, list=19%, signal=43%
GOBP_PYRIMIDINE_RIBONUCLEOTIDE_METABOLIC_PROCESS	22	-0.6	-1.75	0.005	0.017	0.993	530	tags=32%, list=5%, signal=33%
GOBP_RNA_SURVEILLANCE	15	-0.67	-1.75	0.008	0.017	0.993	1593	tags=53%, list=15%, signal=63%
GOBP_AMINO_ACID_BIOSYNTHETIC_PROCESS	48	-0.52	-1.75	0	0.017	0.995	2345	tags=50%, list=22%, signal=64%
GOBP_GLYCOSYL_COMPOUND_BIOSYNTHETIC_PROCESS	17	-0.65	-1.75	0.008	0.017	0.995	1905	tags=65%, list=18%, signal=79%
GOBP_CELLULAR_RESPIRATION	152	-0.44	-1.75	0.001	0.017	0.995	3250	tags=51%, list=31%, signal=72%
GOBP_NEGATIVE_REGULATION_OF_RNA_CATABOLIC_PROCESS	56	-0.51	-1.75	0.001	0.017	0.995	1886	tags=34%, list=18%, signal=41%
GOBP_PYRIMIDINE_NUCLEOTIDE_METABOLIC_PROCESS	39	-0.55	-1.75	0.001	0.018	0.997	2008	tags=46%, list=19%, signal=57%
GOBP_CELLULAR_METABOLIC_COMPOUND_SALVAGE	25	-0.59	-1.74	0.003	0.019	1	1975	tags=60%, list=19%, signal=74%
GOBP_MITOCHONDRIAL_TRANSCRIPTION	19	-0.63	-1.73	0.003	0.022	1	1684	tags=42%, list=16%, signal=50%
GOBP_SNRNA_PROCESSING	23	-0.59	-1.73	0.003	0.022	1	2679	tags=52%, list=26%, signal=70%
GOBP_NEGATIVE_REGULATION_OF_POST_TRANSLATIONAL_PROTEIN_MODIFICATION	64	-0.49	-1.73	0.003	0.022	1	1512	tags=33%, list=14%, signal=38%
GOBP_MRNA_TRANSPORT	103	-0.45	-1.72	0	0.023	1	2215	tags=36%, list=21%, signal=45%
GOBP_AEROBIC_RESPIRATION	124	-0.43	-1.72	0	0.023	1	3250	tags=52%, list=31%, signal=75%
GOBP_PYRIMIDINE_CONTAINING_COMPOUND_BIOSYNTHETIC_PROCESS	31	-0.55	-1.72	0.003	0.023	1	1867	tags=45%, list=18%, signal=55%
GOBP_DNA_CONFORMATION_CHANGE	81	-0.46	-1.71	0.003	0.025	1	2121	tags=38%, list=20%, signal=48%
GOBP_ORGANIC_ACID_TRANSMEMBRANE_TRANSPORT	72	-0.47	-1.7	0	0.028	1	2014	tags=39%, list=19%, signal=48%
GOBP_RNA_CATABOLIC_PROCESS	231	-0.4	-1.7	0	0.028	1	2207	tags=32%, list=21%, signal=40%
GOBP_CHAPERONE_COFACTOR_DEPENDENT_PROTEIN_REFOLDING	21	-0.6	-1.7	0.002	0.028	1	1142	tags=33%, list=11%, signal=37%
GOBP_SULFUR_AMINO_ACID_METABOLIC_PROCESS	22	-0.59	-1.7	0.006	0.028	1	1884	tags=55%, list=18%, signal=66%
GOBP_POSITIVE_REGULATION_OF_SIGNAL_TRANSDUCTION_BY_P53_CLASS_MEDIATOR	23	-0.59	-1.7	0.003	0.029	1	887	tags=39%, list=8%, signal=43%
GOBP_NUCLEAR_TRANSPORT	244	-0.4	-1.7	0	0.029	1	2826	tags=41%, list=27%, signal=54%
GOBP_XENOBIOTIC_TRANSPORT	23	-0.59	-1.69	0.006	0.029	1	1851	tags=43%, list=18%, signal=53%
GOBP_PROTEIN_STABILIZATION	144	-0.42	-1.69	0	0.03	1	1621	tags=29%, list=16%, signal=34%
GOBP_RESPIRATORY_CHAIN_COMPLEX_IV_ASSEMBLY	17	-0.62	-1.69	0.011	0.03	1	3493	tags=88%, list=33%, signal=132%
GOBP_SPERM_EGG_RECOGNITION	15	-0.65	-1.69	0.011	0.03	1	1338	tags=60%, list=13%, signal=69%
GOBP_DNA_STRAND_ELONGATION_INVOLVED_IN_DNA_REPLICATION	15	-0.64	-1.69	0.014	0.03	1	3081	tags=73%, list=30%, signal=104%
GOBP_DICARBOXYLIC_ACID_METABOLIC_PROCESS	61	-0.48	-1.69	0	0.031	1	1900	tags=36%, list=18%, signal=44%
GOBP_MITOCHONDRIAL_MEMBRANE_ORGANIZATION	85	-0.46	-1.68	0	0.032	1	3028	tags=56%, list=29%, signal=79%
GOBP_RRNA_METHYLATION	16	-0.63	-1.68	0.01	0.032	1	1568	tags=50%, list=15%, signal=59%
GOBP_RESPONSE_TO_LEUKEMIA_INHIBITORY_FACTOR	67	-0.47	-1.68	0.001	0.032	1	1612	tags=30%, list=15%, signal=35%
GOBP_NEGATIVE_REGULATION_OF_INTRINSIC_APOPTOTIC_SIGNALING_PATHWAY	72	-0.46	-1.68	0.001	0.032	1	1933	tags=33%, list=19%, signal=41%
GOBP_NUCLEOBASE_CONTAINING_SMALL_MOLECULE_METABOLIC_PROCESS	384	-0.38	-1.68	0	0.033	1	2157	tags=34%, list=21%, signal=41%
GOBP_ORGANIC_CYCLIC_COMPOUND_CATABOLIC_PROCESS	396	-0.38	-1.67	0	0.037	1	2210	tags=34%, list=21%, signal=42%
GOBP_PYRIMIDINE_NUCLEOTIDE_BIOSYNTHETIC_PROCESS	25	-0.55	-1.66	0.009	0.037	1	1867	tags=44%, list=18%, signal=53%
GOBP_CELLULAR_MODIFIED_AMINO_ACID_BIOSYNTHETIC_PROCESS	28	-0.55	-1.66	0.008	0.038	1	1742	tags=36%, list=17%, signal=43%
GOBP_CHAPERONE_MEDIATED_PROTEIN_COMPLEX_ASSEMBLY	15	-0.64	-1.66	0.008	0.038	1	2364	tags=67%, list=23%, signal=86%
GOBP_METALLO_SULFUR_CLUSTER_ASSEMBLY	20	-0.59	-1.66	0.013	0.038	1	3034	tags=70%, list=29%, signal=99%
GOBP_NUCLEOSIDE_TRIPHOSPHATE_BIOSYNTHETIC_PROCESS	75	-0.46	-1.66	0.003	0.038	1	2242	tags=37%, list=21%, signal=47%
GOBP_PROTEIN_METHYLATION	35	-0.52	-1.66	0.006	0.038	1	2183	tags=54%, list=21%, signal=68%
GOBP_TETRAPYRROLE_BIOSYNTHETIC_PROCESS	27	-0.55	-1.65	0.014	0.04	1	1855	tags=37%, list=18%, signal=45%
GOBP_POSITIVE_REGULATION_OF_TELOMERE_MAINTENANCE	58	-0.47	-1.65	0.003	0.041	1	2109	tags=40%, list=20%, signal=49%
GOBP_TELOMERE_MAINTENANCE_VIA_TELOMERE_LENGTHENING	70	-0.46	-1.65	0.004	0.04	1	1875	tags=37%, list=18%, signal=45%
GOBP_TRANSITION_METAL_ION_TRANSPORT	53	-0.48	-1.64	0.013	0.042	1	1851	tags=34%, list=18%, signal=41%
GOBP_AMINO_ACID_CATABOLIC_PROCESS	62	-0.47	-1.64	0.001	0.043	1	1880	tags=32%, list=18%, signal=39%
GOBP_TRNA_WOBBLE_BASE_MODIFICATION	17	-0.61	-1.64	0.028	0.043	1	2634	tags=65%, list=25%, signal=86%
GOBP_NUCLEOSIDE_TRIPHOSPHATE_METABOLIC_PROCESS	167	-0.41	-1.64	0.001	0.044	1	2256	tags=34%, list=22%, signal=43%
GOBP_PYRIMIDINE_CONTAINING_COMPOUND_METABOLIC_PROCESS	56	-0.47	-1.64	0.003	0.044	1	2210	tags=45%, list=21%, signal=56%
GOBP_POSITIVE_REGULATION_OF_RNA_SPLICING	35	-0.52	-1.64	0.004	0.044	1	1491	tags=34%, list=14%, signal=40%
GOBP_GLUTAMINE_METABOLIC_PROCESS	19	-0.59	-1.64	0.019	0.045	1	530	tags=26%, list=5%, signal=28%
GOBP_RIBOSE_PHOSPHATE_METABOLIC_PROCESS	277	-0.38	-1.63	0	0.046	1	2157	tags=34%, list=21%, signal=41%
GOBP_REGULATION_OF_INTRINSIC_APOPTOTIC_SIGNALING_PATHWAY	118	-0.42	-1.63	0.003	0.048	1	2034	tags=31%, list=19%, signal=39%

## Sheet: S3
Table S3: ATSSs between G401 and Ramos
				PRO-seq													RNA-seq
chr	Gene	Transcript1	Transcript2	TSS_transcript1	TSS_transcript2	Ctrl_max_count	Ctrl_count_transcript1	Ctrl_count_transcript2	Ratio_transcript1_vs_2_in_Ctrl	Case_max_count	Case_count_transcript1	Case_count_transcript2	Ratio_transcript1_vs_2_in_Case	odds_ratio	pvalue	FDR	main_isoform_ctrl	main_isoform_case	isoform_switched	count_1st_DMSO1	count_1st_DMSO2	count_1st_DMSO3	count_1st_Ramos1	count_1st_Ramos2	count_1st_Ramos3	count_2nd_DMSO1	count_2nd_DMSO2	count_2nd_DMSO3	count_2nd_Ramos1	count_2nd_Ramos2	count_2nd_Ramos3	RNAseq_OR	RNAseq_pvalue	RNAseq_FDR
1	RCC1	NR_030726.1;NM_001048199.2;NR_030725.1	NM_001269.4;NM_001048195.2;NM_001048194.2	28832455	28844745	2835	2835	789.5	3.591	1521.5	691	1521.5	0.454	7.75235	0	0	transcript1	transcript2	isoform_switched	525	673	438	1542	1641	1500	141	118	103	615	794	542	1.85136	7.89532e-64	5.29564e-63
1	SCP2	NM_001007098.2;NM_001330587.1;NM_001193599.2	NM_001007100.2;NM_001007250.2;NM_001007099.2	53392901	53480610	773.5	773.5	92.5	8.362	358	1	358	0.003	2967.7	0	0	transcript1	transcript2	isoform_switched	160	157	148	0	0	2	511	573	422	596	566	605	110.928	6.90671e-306	1.79668e-304
10	JMJD1C	NM_001318153.1;NM_001282948.1;NM_001322254.1;NR_134512.1	NM_032776.2;NM_001322252.1	65028983	65225761	1181.5	685.5	1181.5	0.58	2106.5	2106.5	346	6.088	0.0968977	0	0	transcript2	transcript1	isoform_switched	207	260	216	1009	1225	1156	181	259	221	171	134	200	0.155576	0	0
11	PRDM10	NM_199438.1;NM_199439.1	NM_020228.2;NM_199437.1	129817517	129872730	220.5	6	220.5	0.027	584.5	584.5	61	9.582	0.00294785	0	0	transcript2	transcript1	isoform_switched	77	98	100	2306	2570	2596	31	23	7	17	21	23	0.0370787	0	0
17	SEPT9	NM_006640.4	NM_001293697.1	75315597	75447326	208.5	208.5	12	17.375	213.5	8.5	213.5	0.04	420.118	0	0	transcript1	transcript2	isoform_switched	1298	1371	978	26	37	76	760	768	637	1183	1080	1111	39.862	0	0
18	PRELID3A	NM_006553.3;NM_001142405.1	NM_001142406.1	12407895	12420188	478	478	107	4.467	945.5	143	945.5	0.151	29.4479	0	0	transcript1	transcript2	isoform_switched	18	15	22	72	70	96	58	91	73	314	385	367	1.14888	0.154686	0.195607
19	ZNF43	NM_003423.3;NM_001256654.1	NM_001256648.1;NM_001256649.1;NM_001256650.1;NM_001256653.1;NM_001256651.1	22019010	22034870	144	19	144	0.132	379.5	379.5	1	379.5	0.000376376	0	0	transcript2	transcript1	isoform_switched	38	22	21	108	117	103	28	32	37	4	5	5	0.0428038	4.72189e-114	4.80934e-113
22	HPS4	NR_073136.1;NM_152841.2	NM_022081.5;NR_073135.1	26875647	26879829	416.5	23.5	416.5	0.056	418.5	418.5	119.5	3.502	0.0166855	0	0	transcript2	transcript1	isoform_switched	160	206	144	843	970	936	62	80	58	240	279	275	0.731365	4.79291e-09	1.1076e-08
22	MKL1	NM_001282660.1	NM_001282662.1;NM_020831.4;NM_001282661.1	40859444	41032723	642	7.5	642	0.012	200.5	200.5	139.5	1.437	0.00869569	0	0	transcript2	transcript1	isoform_switched	171	166	153	440	415	517	161	156	193	468	454	598	1.06271	0.156865	0.197621
5	TNFAIP8	NM_001077654.2;NM_001286815.1;NM_001286817.1	NM_001286814.1	118604387	118668870	130.5	130.5	3.5	37.286	538.5	73	538.5	0.136	269.807	0	0	transcript1	transcript2	isoform_switched	140	125	103	680	682	700	119	106	88	1544	1711	1636	2.77949	1.46802e-112	1.46422e-111
7	AHCYL2	NM_001130720.2;NM_015328.3	NM_001130723.2	128864855	129007964	725.5	178	725.5	0.245	266.5	266.5	12.5	21.32	0.0126565	0	0	transcript2	transcript1	isoform_switched	175	208	209	335	366	448	462	559	415	97	79	120	0.107722	0	0
7	ATXN7L1	NM_138495.1	NM_020725.1	105319609	105517031	303	9	303	0.03	124.5	124.5	1.5	83	0.000388417	0	0	transcript2	transcript1	isoform_switched	6	28	26	80	87	114	50	80	59	3	17	8	0.0343688	7.44893e-167	9.68864e-166
7	MCM7	NM_182776.2	NM_001278595.1;NM_005916.4	99698403	99699563	537.5	121	537.5	0.225	367.5	367.5	49.5	7.424	0.0322193	0	0	transcript2	transcript1	isoform_switched	950	1020	691	5057	5245	4752	1122	1281	841	6236	6501	5860	1.01365	0.412828	0.474445
7	NT5C3A	NM_001166118.2;NM_016489.12	NM_001002009.2;NM_001002010.2	33080777	33102409	150	15.5	150	0.103	789	789	86.5	9.121	0.0113788	0	0	transcript2	transcript1	isoform_switched	98	100	44	395	511	392	125	122	63	339	339	295	0.588673	8.27147e-22	2.88976e-21
12	HOXC4	NM_014620.5	NM_153633.2	54410636	54447661	109	109	75	1.453	531.5	2.5	531.5	0.005	274.261	2.8705e-307	2.76286e-305	transcript1	transcript2	isoform_switched	223	300	195	6	2	3	215	232	174	456	417	412	106.521	0	0
7	CUX1	NM_001202546.2	NM_181552.3	101459288	101460882	343.5	343.5	21	16.357	250.5	84.5	250.5	0.337	45.0159	2.82877e-302	2.59304e-300	transcript1	transcript2	isoform_switched	215	244	127	2232	2445	2396	217	247	155	2482	2669	2744	1.05561	0.121597	0.156258
11	LDHA	NR_028500.1;NM_001135239.1;NM_001165415.1;NM_001165416.1;NM_005566.3	NM_001165414.1	18415936	18417813	779.5	779.5	277	2.814	1094	653	1094	0.597	4.59532	7.32426e-295	6.40873e-293	transcript1	transcript2	isoform_switched	2577	3071	1985	9225	8794	9232	2613	3132	2053	9242	8863	9281	0.983537	0.116933	0.150667
19	ARRDC2	NM_001025604.2	NM_001286826.1;NM_015683.1	18111941	18118977	240.5	240.5	30	8.017	507	154.5	507	0.305	26.0477	1.67243e-292	1.39975e-290	transcript1	transcript2	isoform_switched	97	92	75	272	193	414	73	75	54	230	177	295	1.06431	0.325396	0.384759
1	ABL2	NM_005158.4;NM_001136000.2;NM_001168239.1	NM_001136001.1	179112224	179198819	1330	1330	63.5	20.945	32	12	32	0.375	56.1431	5.38474e-277	4.31901e-275	transcript1	transcript2	isoform_switched	96	104	78	104	83	99	124	117	80	272	184	282	2.21152	6.51571e-38	3.12787e-37
11	HMBS	NM_001258208.1;NM_000190.3;NM_001258209.1	NM_001024382.1	118955587	118958697	27	1	27	0.037	862.5	862.5	50	17.25	0.00213646	9.29167e-260	5.76983e-258	transcript2	transcript1	isoform_switched	278	363	226	616	469	634	183	206	115	405	296	400	1.10188	0.0147661	0.0217481
6	NEDD9	NM_006403.3;NM_001271033.1	NR_073131.1;NM_001142393.1	11232915	11382581	376	376	1.5	250.667	96.5	40	96.5	0.415	477.288	1.54005e-250	8.47025e-249	transcript1	transcript2	isoform_switched	511	626	345	211	181	211	3	1	2	474	589	531	419.618	0	0
19	KCNC3	NM_004977.2	NR_110912.1	50832634	50836772	295	295	105	2.81	391	74.5	391	0.191	13.7648	3.05757e-250	1.63495e-248	transcript1	transcript2	isoform_switched	191	236	177	117	81	138	13	10	14	44	52	43	6.35831	3.39011e-75	2.56928e-74
13	STK24	NM_003576.4	NM_001032296.3;NM_001286649.1	99174379	99229405	349.5	10.5	349.5	0.03	142	142	65.5	2.168	0.0142564	1.99016e-249	1.03542e-247	transcript2	transcript1	isoform_switched	258	237	190	1813	1852	1921	697	614	512	4672	4332	4796	0.929731	0.00819368	0.0123612
12	CISTR	NR_104333.1	NR_104332.1	54145619	54150818	119	76.5	119	0.643	499.5	499.5	21.5	23.233	0.0284944	8.59955e-239	4.35635e-237	transcript2	transcript1	isoform_switched	7	6	6	19	18	14	21	28	16	163	138	178	2.86634	5.93892e-11	1.47706e-10
20	ARFGAP1	NM_001281483.1;NM_001281484.1;NM_018209.3;NM_001281482.1;NM_175609.2	NR_104022.1	61904137	61915467	135.5	135.5	60.5	2.24	362.5	17.5	362.5	0.048	42.5242	2.05051e-234	9.86809e-233	transcript1	transcript2	isoform_switched	165	173	108	198	127	177	502	645	461	662	529	778	1.08614	0.0540166	0.07333
11	WEE1	NM_003390.3	NM_001143976.1	9595228	9596234	344.5	344.5	106.5	3.235	594.5	224	594.5	0.377	7.94765	7.95671e-234	3.73577e-232	transcript1	transcript2	isoform_switched	1015	1092	899	4959	5525	5248	349	423	303	1673	1868	1848	0.957219	0.0528527	0.0720549
1	RCC2	NM_001136204.2	NM_018715.3	17765059	17766250	669.5	153	669.5	0.229	173	173	64	2.703	0.0861842	1.80047e-218	8.25215e-217	transcript2	transcript1	isoform_switched	871	977	717	2963	3004	3076	102	204	136	527	515	446	0.95401	0.169409	0.212175
17	TMEM101	NM_032376.3	NM_001304813.1	42092397	42100519	652	652	29.5	22.102	89.5	88.5	89.5	0.989	22.0319	9.65452e-215	4.22385e-213	transcript1	transcript2	isoform_switched	151	217	172	323	557	291	11	6	20	20	19	18	0.722434	0.00795185	0.0120152
19	TCF3	NM_001136139.2	NM_003200.3	1650286	1652328	112	19.5	112	0.174	431	431	85	5.071	0.0352861	2.53809e-199	9.39581e-198	transcript2	transcript1	isoform_switched	457	420	322	5563	5124	5482	257	245	205	3702	3359	3617	1.11747	9.00758e-05	0.000162052
7	REPIN1	NM_001099696.2;NM_001099695.1;NM_013400.3	NM_014374.3	150065879	150068258	255.5	255.5	145	1.762	959.5	316.5	959.5	0.33	5.6625	4.64806e-192	1.56974e-190	transcript1	transcript2	isoform_switched	680	798	566	863	835	1000	12634	13804	10941	13920	12273	15266	0.838283	5.24764e-24	1.9615e-23
8	OXR1	NM_181354.4	NM_001198535.1;NM_001198534.1	107670036	107738335	139	1	139	0.007	114.5	114.5	14	8.179	0.000872116	3.17126e-186	1.03469e-184	transcript2	transcript1	isoform_switched	4	0	0	473	462	550	50	81	46	155	100	129	0.0101928	0	0
7	RABGEF1	NM_001287060.1	NM_014504.2;NM_001287062.1	66147078	66205643	666.5	116.5	666.5	0.175	182	182	126.5	1.439	0.125746	6.72068e-182	2.12087e-180	transcript2	transcript1	isoform_switched	38	78	38	152	141	161	80	64	75	206	213	260	1.0406	0.592062	0.653134
13	NBEA	NM_015678.4	NM_001204197.1	35516424	36050886	279.5	279.5	11.5	24.304	95	48.5	95	0.511	46.3284	2.33509e-171	7.13501e-170	transcript1	transcript2	isoform_switched	182	208	183	226	236	275	71	70	51	43	79	65	0.755744	3.51255e-05	6.51412e-05
12	CACNB3	NM_001206917.1	NM_001206915.1;NM_000725.3	49208215	49212254	92	92	11.5	8	238.5	35.5	238.5	0.149	52.9162	3.72587e-168	1.12067e-166	transcript1	transcript2	isoform_switched	19	20	10	22	20	14	56	56	37	68	82	69	1.27974	0.0597314	0.0804639
21	PRDM15	NR_104260.1	NM_001282934.1;NR_104257.1;NM_001040424.2;NR_104258.1;NR_135464.1	43283411	43299591	140.5	9.5	140.5	0.068	274	274	101	2.713	0.024849	3.85063e-168	1.14038e-166	transcript2	transcript1	isoform_switched	16	6	8	227	423	225	13	4	8	54	88	49	0.263806	5.05619e-19	1.60613e-18
6	HMGA1	NM_145902.2;NM_145901.2	NM_145905.2	34204650	34206568	449	449	91.5	4.907	234	145.5	234	0.622	7.79159	2.25124e-167	6.46812e-166	transcript1	transcript2	isoform_switched	5951	6517	5226	14902	14864	14511	4505	5026	4002	11611	11575	11286	1.01797	0.0225354	0.0325193
15	GATM	NM_001482.2	NM_001321015.1	45670980	45694515	389	389	385	1.01	277	12.5	277	0.045	22.6561	5.93597e-167	1.6804e-165	transcript1	transcript2	isoform_switched	91	93	70	1	0	5	14	10	12	19	8	20	36.8819	5.59174e-85	4.58047e-84
7	PRKAG2	NM_024429.1	NM_001304527.1	151329344	151433400	324	30.5	324	0.094	43	43	1	43	0.0024117	1.57027e-165	4.19829e-164	transcript2	transcript1	isoform_switched	375	476	322	45	47	83	501	621	458	0	0	0	0.0125323	1.69242e-139	1.89414e-138
21	C2CD2	NM_199050.2	NM_015500.1	43346799	43373999	95.5	10	95.5	0.105	129	129	3.5	36.857	0.00294307	9.7024e-163	2.52394e-161	transcript2	transcript1	isoform_switched	67	62	39	62	61	62	268	288	315	28	36	41	0.112666	2.63707e-172	3.62597e-171
2	EIF2AK3	NM_001313915.1	NM_004836.6	88924447	88927094	173.5	7	173.5	0.04	588	588	413.5	1.422	0.0284332	3.33067e-162	8.54872e-161	transcript2	transcript1	isoform_switched	23	30	24	721	739	806	62	102	82	1921	1905	2166	0.848832	0.0328308	0.0462659
4	LIN54	NM_194282.3;NR_110253.1;NM_001288996.1;NM_001115008.2;NR_110254.1;NM_001288997.1	NM_001115007.2	83931987	83934094	453.5	74.5	453.5	0.164	157	157	97	1.619	0.102238	4.98531e-162	1.26273e-160	transcript2	transcript1	isoform_switched	112	123	114	413	449	471	82	88	67	237	240	280	0.83438	0.00110225	0.00181354
18	TCF4	NM_001330605.1	NM_001083962.1;NM_003199.2;NM_001243230.1	53069208	53255860	39.5	39.5	1	39.5	471	67	471	0.142	277.572	7.06482e-158	1.67898e-156	transcript1	transcript2	isoform_switched	11	9	13	796	855	944	0	0	0	576	616	570	8.17188	1.10828e-12	2.95081e-12
18	ZBTB14	NM_001243702.1	NM_001243704.1	5295701	5297052	176.5	71.5	176.5	0.405	163.5	163.5	10	16.35	0.0249882	4.6559e-155	1.06698e-153	transcript2	transcript1	isoform_switched	13	22	15	72	58	79	1	0	0	2	4	5	0.866703	0.803849	0.845578
3	NFKBIZ	NM_001005474.2	NM_031419.3	101546834	101568358	129	81	129	0.628	257.5	257.5	14	18.393	0.0348666	6.978e-154	1.54398e-152	transcript2	transcript1	isoform_switched	17	15	6	38	25	35	28	61	47	68	69	48	0.557404	3.057e-06	6.0713e-06
19	CIC	NM_001304815.1	NM_015125.4	42772689	42788817	150.5	150.5	94.5	1.593	290.5	29	290.5	0.1	15.6849	7.07461e-151	1.53018e-149	transcript1	transcript2	isoform_switched	21	12	12	15	25	15	180	212	232	397	383	493	1.67216	8.58547e-06	1.66771e-05
1	KCNAB2	NM_001199861.1	NM_172130.2;NM_003636.3	6052358	6086073	146	146	4.5	32.444	539.5	353	539.5	0.654	49.6321	3.47669e-150	7.43626e-149	transcript1	transcript2	isoform_switched	48	71	43	240	191	244	26	31	11	1249	1009	1348	12.3723	6.888e-280	1.48982e-278
17	SLC16A3	NM_004207.3	NM_001042423.2	80186887	80190108	577	577	46.5	12.409	50.5	33	50.5	0.653	18.5187	4.16897e-149	8.81897e-148	transcript1	transcript2	isoform_switched	225	210	186	36	48	44	233	222	196	32	43	48	0.91643	0.28768	0.343752
1	RPS6KA1	NM_002953.3	NM_001330441.1	26856249	26869603	105	105	22.5	4.667	194	26	194	0.134	33.8319	4.21438e-148	8.63052e-147	transcript1	transcript2	isoform_switched	465	598	452	414	232	353	385	440	263	313	223	312	1.19761	4.40596e-07	9.23908e-07
6	GLTSCR1L	NM_001318819.1	NM_015349.2	42714696	42788794	233	233	7.5	31.067	80.5	44	80.5	0.547	56.0585	3.67851e-147	7.22564e-146	transcript1	transcript2	isoform_switched	16	27	13	63	48	67	29	35	32	187	159	164	1.68302	1.56306e-06	3.17729e-06
4	APBB2	NM_001166051.1;NM_001166052.1	NM_004307.1;NM_001166050.1;NM_001330656.1;NM_173075.4;NM_001330658.1	40859172	41216635	129.5	6.5	129.5	0.05	87.5	87.5	14	6.25	0.00789034	1.0907e-140	2.07881e-139	transcript2	transcript1	isoform_switched	88	105	60	393	311	374	89	109	56	568	623	591	1.6496	2.22117e-19	7.15007e-19
17	RHBDF2	NM_001005498.3	NM_024599.5	74483991	74497509	227.5	17	227.5	0.075	434.5	434.5	384	1.132	0.0677875	1.25508e-140	2.36866e-139	transcript2	transcript1	isoform_switched	158	205	93	679	717	764	52	67	37	224	177	308	0.935769	0.272798	0.328827
17	MAP2K3	NM_145109.2;NM_001316332.1	NM_002756.4	21187968	21191348	327.5	327.5	14.5	22.586	61	43	61	0.705	29.6005	1.47344e-140	2.75376e-139	transcript1	transcript2	isoform_switched	188	143	124	443	420	470	117	89	71	274	254	284	0.999123	0.993422	0.994455
9	SLC25A25	NM_001006642.3;NM_001265614.2	NM_052901.4;NR_049766.2	130853743	130860761	319	12	319	0.038	33	33	19	1.737	0.0215209	3.82538e-135	6.75583e-134	transcript2	transcript1	isoform_switched	41	31	27	115	119	146	64	54	46	90	85	95	0.436197	3.01825e-22	1.07396e-21
2	LRRFIP1	NM_001137550.1	NM_001137551.1	238536224	238600807	99.5	99.5	19	5.237	101.5	1	101.5	0.01	522.972	2.05783e-133	3.56876e-132	transcript1	transcript2	isoform_switched	118	146	118	3	0	1	226	230	218	1688	1681	1896	425.086	0	0
14	EVL	NM_001330221.1	NM_016337.2	100437812	100531751	92.5	92.5	8	11.562	160.5	36	160.5	0.224	51.9698	7.42318e-129	1.23186e-127	transcript1	transcript2	isoform_switched	132	196	122	334	316	372	42	76	42	834	859	871	6.98632	1.02321e-304	2.62624e-303
20	ZFP64	NM_001319146.1	NM_018197.2;NM_022088.4;NM_199426.1	50722023	50808524	281	281	179.5	1.565	149.5	9.5	149.5	0.064	24.8205	7.06404e-127	1.16225e-125	transcript1	transcript2	isoform_switched	340	373	304	16	26	21	149	141	107	156	152	204	19.8827	0	0
19	LTBP4	NM_003573.2	NM_001042544.1	41099072	41103141	119.5	33	119.5	0.276	109	109	5	21.8	0.0127659	1.04825e-124	1.6957e-123	transcript2	transcript1	isoform_switched	6	12	6	15	4	8	310	284	279	11	4	8	0.0268838	1.89771e-145	2.214e-144
1	MEF2D	NM_001271629.1	NM_005920.3	156460391	156470634	72.5	29	72.5	0.4	366.5	366.5	61	6.008	0.0672125	9.68874e-124	1.54139e-122	transcript2	transcript1	isoform_switched	95	75	57	717	726	801	220	234	168	1563	1433	1582	0.749622	9.07699e-10	2.17328e-09
16	USP7	NM_001286458.1;NM_001286457.1	NM_003470.2	9030586	9057341	144	14.5	144	0.101	114	114	37.5	3.04	0.0338008	1.60944e-121	2.42045e-120	transcript2	transcript1	isoform_switched	205	210	124	707	651	759	368	345	282	1403	1245	1331	1.01704	0.637417	0.697175
15	BAHD1	NM_001301132.1	NR_125372.1;NM_014952.4	40731920	40733350	127	127	75	1.693	148.5	4	148.5	0.027	59.0375	1.01792e-117	1.4958e-116	transcript1	transcript2	isoform_switched	116	138	101	20	8	26	219	218	170	201	155	209	5.94145	1.54114e-101	1.44717e-100
7	LINC-PINT	NR_034120.1;NR_110472.1	NR_109850.1;NR_109851.1;NR_109852.1;NR_015431.2;NR_109853.1;NR_109854.1	130598069	130794675	34	1	34	0.029	257	257	33	7.788	0.00392991	2.78088e-117	4.05545e-116	transcript2	transcript1	isoform_switched	40	31	35	240	303	243	21	30	33	202	170	244	0.982909	0.880081	0.909858
19	SERTAD3	NM_013368.3	NM_203344.2	40948505	40950282	461.5	112	461.5	0.243	175.5	175.5	127.5	1.376	0.1775	1.70723e-115	2.43439e-114	transcript2	transcript1	isoform_switched	186	228	160	175	208	196	172	194	132	129	146	137	0.822377	0.000155209	0.000274612
13	HMGB1	NM_001313892.1	NM_002128.5	31038464	31040102	333	178.5	333	0.536	408	408	172	2.372	0.23712	4.21324e-113	5.96359e-112	transcript2	transcript1	isoform_switched	2319	2773	1573	6735	6618	6498	2318	2812	1575	7065	7105	6725	1.04643	8.89323e-05	0.000160145
17	NPLOC4	NR_130140.1	NM_017921.3	79533661	79604179	207	26	207	0.126	107	107	53	2.019	0.065866	5.07147e-112	7.12597e-111	transcript2	transcript1	isoform_switched	433	484	346	269	219	280	383	330	282	477	306	457	2.02976	4.09331e-86	3.38181e-85
19	PKN1	NM_002741.3	NM_213560.1	14544166	14551086	27.5	27.5	9.5	2.895	244.5	14	244.5	0.057	51.9849	6.00421e-111	8.37543e-110	transcript1	transcript2	isoform_switched	347	405	252	1251	1114	1341	223	242	136	700	654	765	0.956291	0.191294	0.236203
19	ZNF160	NM_001322136.1	NM_001322126.1;NM_001322125.1	53590290	53606687	129.5	17	129.5	0.131	101.5	101.5	27	3.759	0.0367129	5.51917e-110	7.64345e-109	transcript2	transcript1	isoform_switched	47	79	47	82	91	81	71	91	65	129	109	99	1.00048	0.975096	0.981293
19	ARHGAP45	NM_012292.4	NM_001282335.1	1067165	1071220	100	8	100	0.08	95.5	95.5	22.5	4.244	0.0183075	2.34765e-108	3.20512e-107	transcript2	transcript1	isoform_switched	63	62	43	1410	1290	1509	108	117	118	910	879	1049	0.332953	1.97342e-93	1.7669e-92
1	SLC39A1	NM_001271958.1;NM_001271961.1	NM_014437.4	153936117	153940208	374	374	158.5	2.36	284	152.5	284	0.537	4.40379	1.0058e-106	1.36349e-105	transcript1	transcript2	isoform_switched	101	149	96	117	201	177	15	10	13	204	245	224	11.5649	1.86139e-172	2.57783e-171
10	HNRNPF	NM_001098206.1	NM_001098205.1	43903299	43904332	385.5	385.5	117	3.295	688.5	615.5	688.5	0.894	3.56622	7.30795e-105	9.37854e-104	transcript1	transcript2	isoform_switched	575	638	394	1269	1198	1221	395	448	250	817	877	902	1.03668	0.189107	0.233834
3	ANKRD28	NM_001195098.1	NM_015199.3	15839691	15901053	114	114	98.5	1.157	213	15	213	0.07	16.5349	7.68172e-104	9.54021e-103	transcript1	transcript2	isoform_switched	88	104	567	899	344	400	71	76	396	421	395	443	1.1327	0.00301966	0.00477638
1	OSBPL9	NM_148906.2;NR_036662.1;NM_148908.3;NM_024586.5;NM_148909.3	NM_148907.2;NM_148905.3;NM_148904.3;NM_001330580.1	52082546	52195486	284.5	284.5	86.5	3.289	125.5	47.5	125.5	0.378	8.54371	1.02306e-103	1.26243e-102	transcript1	transcript2	isoform_switched	444	491	378	84	77	83	583	679	493	532	580	664	5.38539	0	0
19	WIZ	NM_001330395.1	NM_021241.2	15543345	15560762	232.5	232.5	15.5	15	83.5	67.5	83.5	0.808	17.8778	3.42321e-102	4.11856e-101	transcript1	transcript2	isoform_switched	157	107	101	161	139	226	26	27	19	3	14	15	0.321878	9.41267e-21	3.21266e-20
2	CNPPD1	NM_015680.5;NR_135629.1	NM_001321390.1	220041715	220042896	462.5	100	462.5	0.216	154.5	154.5	138	1.12	0.194996	2.14684e-99	2.43098e-98	transcript2	transcript1	isoform_switched	136	143	129	790	676	905	5	6	8	13	10	16	0.328363	1.26292e-13	3.45822e-13
6	KLHL32	NM_001323258.1	NM_001286251.1;NM_001286250.1;NR_104421.1;NM_001323254.1;NM_001323257.1;NR_136580.1;NM_001323260.1;NM_001323253.1;NM_052904.3;NM_001323252.1	97345959	97372496	110	110	1.5	73.333	83.5	37.5	83.5	0.449	161.912	6.56388e-99	7.34621e-98	transcript1	transcript2	isoform_switched	2	12	6	27	30	30	0	2	0	107	173	85	17.6625	2.24373e-35	1.04581e-34
2	DCTN1	NM_004082.4;NM_001190837.1;NM_001135040.2	NR_033935.1;NM_001190836.1	74607482	74619214	327.5	18.5	327.5	0.056	36	36	32	1.125	0.0501411	2.67544e-98	2.97701e-97	transcript2	transcript1	isoform_switched	274	335	236	567	400	576	260	302	225	560	419	547	1.06383	0.0844457	0.111037
1	H6PD	NM_004285.3	NM_001282587.1	9294863	9299903	238.5	238.5	27	8.833	87.5	63.5	87.5	0.726	11.949	2.89733e-96	3.11585e-95	transcript1	transcript2	isoform_switched	194	212	202	196	113	156	80	93	91	91	77	73	1.2067	0.00285486	0.00453059
13	DGKH	NM_001204504.2	NM_152910.5;NM_178009.4	42614172	42622844	108.5	108.5	35	3.1	323.5	116	323.5	0.359	8.24876	8.07752e-95	8.45067e-94	transcript1	transcript2	isoform_switched	3	3	0	43	31	31	52	73	40	409	416	498	0.648143	0.0428313	0.0590618
3	ARHGEF3	NM_019555.2	NM_001289698.1	56835995	56950499	92.5	92.5	4	23.125	62.5	14.5	62.5	0.232	97.8386	4.5932e-94	4.75372e-93	transcript1	transcript2	isoform_switched	52	71	26	113	125	89	11	9	6	146	103	119	5.80195	5.16449e-52	2.98548e-51
22	COMT	NM_000754.3	NM_001135162.1	19929263	19939045	231.5	231.5	25.5	9.078	117.5	103	117.5	0.877	10.201	1.22829e-92	1.23794e-91	transcript1	transcript2	isoform_switched	224	288	247	595	524	563	242	309	284	685	645	735	1.11567	0.00165342	0.00269503
3	LZTFL1	NM_020347.3;NR_075080.1	NM_001276378.1;NM_001276379.1	45883650	45957216	58	58	16	3.625	99.5	4.5	99.5	0.045	80.9038	1.13202e-91	1.12327e-90	transcript1	transcript2	isoform_switched	162	191	126	113	139	106	1	2	5	4	2	12	2.48096	1.68261e-05	3.17863e-05
22	TRIOBP	NM_001039141.2	NM_007032.5	38092995	38142241	142.5	40.5	142.5	0.284	204	204	85.5	2.386	0.125519	4.93166e-90	4.72311e-89	transcript2	transcript1	isoform_switched	20	19	34	11	4	16	88	151	100	198	233	213	4.27471	2.88682e-35	1.33585e-34
6	CPNE5	NM_001314019.1;NM_001314018.1;NM_001314020.1	NM_001314017.1	36725186	36807220	64	19.5	64	0.305	163	163	29	5.621	0.0567667	6.55221e-87	6.06394e-86	transcript2	transcript1	isoform_switched	74	84	81	806	1195	846	128	127	120	1	5	4	0.00286894	0	0
16	CMIP	NM_198390.2	NM_030629.2	81478775	81528954	100	100	6.5	15.385	69.5	24	69.5	0.345	43.6944	1.59731e-86	1.45039e-85	transcript1	transcript2	isoform_switched	403	445	365	1882	1923	2024	161	188	159	751	765	799	0.945843	0.100913	0.130901
5	CAST	NM_001330628.1;NM_001330629.1	NM_001330630.1;NM_001042446.2;NM_001284212.3;NM_001042444.2;NM_001284213.3;NM_001042445.2;NM_001330632.1;NM_173060.4;NM_001330634.1;NM_001330633.1;NM_001330631.1;NM_001042443.2	95998683	96038364	189	40.5	189	0.214	95.5	95.5	44	2.17	0.098027	1.79987e-85	1.61151e-84	transcript2	transcript1	isoform_switched	227	201	160	330	317	391	358	485	243	420	308	415	0.604576	6.1642e-39	2.99648e-38
1	EPB41	NM_001166007.1;NM_004437.3;NM_203343.2;NM_001166005.1;NM_203342.2	NM_001166006.1	29213603	29241088	131.5	20	131.5	0.152	150.5	150.5	80.5	1.87	0.082651	2.09933e-85	1.87093e-84	transcript2	transcript1	isoform_switched	67	64	39	309	243	299	106	125	92	630	555	689	1.16496	0.011128	0.0165288
1	NFYC	NM_001142590.1	NM_001308115.1	41157680	41174995	246.5	208	246.5	0.844	269	269	64.5	4.171	0.206606	6.50401e-85	5.74322e-84	transcript2	transcript1	isoform_switched	113	138	109	395	392	459	162	176	142	412	371	488	0.764142	6.91356e-09	1.58059e-08
1	CTPS1	NM_001905.3;NR_125440.1	NM_001301237.1	41444971	41454120	229	229	35	6.543	104.5	77.5	104.5	0.742	8.62692	1.38808e-84	1.21457e-83	transcript1	transcript2	isoform_switched	356	421	222	876	861	1045	842	885	674	1749	1855	1682	0.787049	1.05255e-20	3.56717e-20
7	LSM5	NM_012322.2	NM_001139499.1;NM_001130710.1	32530023	32534870	597	597	273.5	2.183	201	120	201	0.597	3.64801	4.46943e-84	3.87552e-83	transcript1	transcript2	isoform_switched	261	300	237	606	658	586	17	46	21	51	57	55	0.835525	0.0291299	0.0416605
16	UNKL	NM_001276414.1;NM_001193389.1	NM_001037125.3	1429684	1464721	262	262	65	4.031	54	14	54	0.259	15.4972	2.12577e-83	1.82684e-82	transcript1	transcript2	isoform_switched	58	58	41	66	71	93	19	4	14	89	76	98	4.60478	1.02489e-43	5.36119e-43
x	MAGED2	NM_177433.2	NM_201222.2	54834032	54835493	505.5	505.5	83.5	6.054	23	3.5	23	0.152	38.5542	4.07838e-80	3.39865e-79	transcript1	transcript2	isoform_switched	337	327	232	10	10	19	526	558	378	130	107	154	5.77795	3.1894e-88	2.6928e-87
9	SET	NM_001122821.1	NM_003011.3	131445934	131451509	359.5	359.5	227	1.584	170.5	53	170.5	0.311	5.04501	9.8295e-80	8.15595e-79	transcript1	transcript2	isoform_switched	1910	2172	1387	6866	7161	6254	5547	6184	4505	15883	15215	15643	0.775464	1.01675e-135	1.12485e-134
19	TNPO2	NM_013433.4	NM_001136195.1	12833105	12834810	421	421	305.5	1.378	535	279	535	0.521	2.67541	3.29864e-79	2.67927e-78	transcript1	transcript2	isoform_switched	174	188	105	464	404	454	123	135	110	587	384	664	1.52734	1.13041e-20	3.81092e-20
19	TNPO2	NM_001136196.1	NM_001136195.1	12833462	12834810	421	421	305.5	1.378	535	279	535	0.521	2.67541	3.29864e-79	2.67927e-78	transcript1	transcript2	isoform_switched	174	188	118	558	500	562	123	135	110	587	384	664	1.28532	2.17639e-08	4.87725e-08
21	CBS	NM_001321072.1	NM_000071.2	44488514	44496040	85	11.5	85	0.135	140	140	61	2.295	0.0591223	9.87559e-77	7.63474e-76	transcript2	transcript1	isoform_switched	318	380	230	3349	3953	4439	136	156	84	760	713	830	0.486259	2.20513e-84	1.78356e-83
21	ADARB1	NR_027672.1;NM_001160230.1;NR_144483.1;NR_027674.1;NM_001112.3;NM_015834.3;NR_073200.1;NM_015833.3;NR_027673.1	NM_001346687.1	46494493	46572445	373	373	31	12.032	20.5	12.5	20.5	0.61	19.7059	1.39583e-75	1.06204e-74	transcript1	transcript2	isoform_switched	225	267	229	75	62	56	153	141	151	28	30	53	0.933973	0.391715	0.453429
9	RCL1	NM_001286699.1;NM_001286700.1;NM_005772.4	NM_001286701.1	4792834	4839769	139	139	21	6.619	114	72.5	114	0.636	10.3943	1.04814e-73	7.82045e-73	transcript1	transcript2	isoform_switched	195	231	148	626	592	672	100	143	65	236	221	261	0.71141	1.70356e-12	4.49226e-12
20	SLC4A11	NM_001174090.1	NR_135000.1	3218835	3219836	56	8.5	56	0.152	161	161	54.5	2.954	0.0463665	1.97326e-73	1.46661e-72	transcript2	transcript1	isoform_switched	41	34	39	250	138	275	38	14	34	156	96	195	0.89755	0.244398	0.296824
2	ADI1	NM_001306077.1	NM_018269.3	3521518	3523350	354	30	354	0.085	26.5	26.5	20.5	1.293	0.0668708	6.54475e-73	4.82707e-72	transcript2	transcript1	isoform_switched	531	688	542	389	391	399	516	608	503	345	318	329	0.908846	0.00281781	0.00447548
2	SPDYA	NM_001142634.1;NM_182756.3	NM_001008779.1	29033700	29038863	46	35.5	46	0.772	141	141	5	28.2	0.0297441	2.24122e-72	1.64044e-71	transcript2	transcript1	isoform_switched	2	7	5	5	5	20	9	15	11	4	0	20	0.309992	2.87884e-06	5.73245e-06
2	MCFD2	NM_001171507.2;NM_001171510.2	NM_001171508.2;NM_001171511.2	47143251	47168994	216	216	34.5	6.261	130	124.5	130	0.958	6.52678	5.86388e-71	4.19627e-70	transcript1	transcript2	isoform_switched	59	45	16	536	463	510	225	201	158	1706	1689	1640	0.694675	1.22104e-09	2.8947e-09
6	GCNT2	NM_145649.4	NM_145655.3	10521568	10585993	106	106	25	4.24	39.5	1	39.5	0.025	165.068	1.86225e-70	1.32771e-69	transcript1	transcript2	isoform_switched	29	47	19	2	1	0	210	268	188	355	401	476	28.6465	3.33095e-92	2.91458e-91
4	SORBS2	NM_001145672.1	NM_001145670.1;NM_003603.6	186732048	186733410	62.5	23	62.5	0.368	185.5	185.5	45.5	4.077	0.0904374	1.02527e-69	7.20311e-69	transcript2	transcript1	isoform_switched	77	76	65	141	165	176	197	232	168	206	214	254	0.515632	2.17449e-31	9.4277e-31
4	SORBS2	NM_001145671.2	NM_001145670.1;NM_003603.6	186732258	186733410	62.5	23	62.5	0.368	185.5	185.5	45.5	4.077	0.0904374	1.02527e-69	7.20311e-69	transcript2	transcript1	isoform_switched	75	81	71	175	199	223	197	232	168	206	214	254	0.434116	3.66296e-52	2.13027e-51
10	PFKP	NM_001323069.1;NM_001323068.1;NM_002627.4;NM_001323071.1	NM_001323073.1;NM_001323070.1;NM_001323074.1	3109712	3146801	90.5	90.5	13.5	6.704	135	69.5	135	0.515	12.966	1.29069e-68	8.90527e-68	transcript1	transcript2	isoform_switched	1291	1375	1224	1337	1155	1468	608	672	477	662	537	671	1.049	0.0405873	0.0562495
11	DGKZ	NM_001199267.1;NM_001199268.1;NM_003646.3;NM_001199266.1	NM_001105540.1	46368956	46383145	57	57	8.5	6.706	123	38	123	0.309	21.2938	5.26655e-68	3.56975e-67	transcript1	transcript2	isoform_switched	194	183	178	766	540	900	106	98	77	414	374	537	1.19301	0.000172123	0.000302868
21	RUNX1	NM_001001890.2	NM_001754.4	36260987	36421595	28.5	28.5	1.5	19	377	102.5	377	0.272	66.6153	5.71923e-68	3.86299e-67	transcript1	transcript2	isoform_switched	62	56	24	1030	1027	1132	0	0	2	185	158	247	5.28171	2.20517e-12	5.78332e-12
x	CDK16	NM_033018.3	NM_001170460.1	47077528	47082417	25.5	1	25.5	0.039	240	240	56.5	4.248	0.00952263	6.95055e-66	4.62969e-65	transcript2	transcript1	isoform_switched	153	217	184	126	105	102	293	308	208	256	298	301	1.75565	7.71146e-31	3.29879e-30
x	FAM122C	NM_001170780.1	NM_001170782.1;NM_001170784.1	133930443	133941205	117	117	13	9	153	128.5	153	0.84	10.8088	4.52829e-65	3.00584e-64	transcript1	transcript2	isoform_switched	45	72	46	226	232	254	33	37	18	76	107	69	0.648407	6.38269e-07	1.32829e-06
16	BANP	NM_001173541.1;NM_017869.3;NM_079837.2;NM_001173539.1;NM_001173540.1	NM_001173542.1	87985038	87993477	128.5	128.5	17	7.559	59.5	34	59.5	0.571	13.3665	6.8033e-65	4.45454e-64	transcript1	transcript2	isoform_switched	56	80	32	172	159	216	66	84	35	255	247	309	1.34805	2.02887e-05	3.81404e-05
4	HADH	NM_005327.4;NM_001184705.2	NM_001331027.1	108910870	108925820	90	90	15.5	5.806	168.5	94.5	168.5	0.561	10.09	2.5675e-64	1.66412e-63	transcript1	transcript2	isoform_switched	262	324	259	810	848	831	127	168	131	404	440	389	0.980425	0.632897	0.692624
2	CASP8	NM_001080125.1;NR_111983.1	NM_033356.3	202122754	202125223	86.5	86.5	22	3.932	115	42.5	115	0.37	10.7148	1.14816e-63	7.36736e-63	transcript1	transcript2	isoform_switched	178	165	161	154	155	140	163	133	152	175	175	179	1.32526	9.67959e-08	2.10545e-07
7	HDAC9	NM_001321888.1;NM_001204145.2;NM_014707.3;NM_001321901.1;NM_001321895.1;NM_001321902.1;NM_001321898.1;NM_001321887.1;NM_001321893.1;NM_001321894.1;NM_001321899.1;NM_001321890.1;NM_001321891.1;NM_001321900.1;NM_001321878.1;NM_001321875.1;NM_001321879.1;NM_001321884.1;NM_001321876.1;NM_001204146.2;NM_001321874.1;NM_001321885.1;NM_001321886.1;NM_001321889.1	NM_001204147.2;NM_001204148.2	18535333	18548896	119.5	15.5	119.5	0.13	103.5	103.5	75	1.38	0.092078	1.31196e-63	8.36264e-63	transcript2	transcript1	isoform_switched	17	20	24	564	647	632	66	49	33	479	498	535	0.349361	7.21834e-35	3.30841e-34
9	ST6GALNAC6	NM_013443.4;NM_001286999.1;NM_001287000.1	NM_001287002.1;NR_104629.1	130661927	130667627	69	69	24.5	2.816	400	163	400	0.408	6.82511	9.87017e-63	6.20917e-62	transcript1	transcript2	isoform_switched	116	115	94	116	129	136	20	8	1	138	198	199	14.5918	5.12525e-168	6.8042e-167
10	PFKP	NM_001323067.1	NM_001323073.1;NM_001323070.1;NM_001323074.1	3110162	3146801	90.5	90.5	13.5	6.704	135	84	135	0.622	10.8963	2.67213e-60	1.60745e-59	transcript1	transcript2	isoform_switched	1049	1133	950	1060	915	1107	608	672	477	662	537	671	1.08406	0.00088153	0.00146162
14	HIF1A	NM_181054.2;NM_001530.3	NM_001243084.1	62162119	62164340	218	218	34.5	6.319	52.5	36	52.5	0.686	8.56358	6.33725e-60	3.80037e-59	transcript1	transcript2	isoform_switched	1117	1240	998	1537	1462	1586	476	471	356	559	509	540	0.904121	6.77138e-05	0.000122855
11	DLG2	NM_001142702.1	NM_001364.3;NM_001300983.1	83393468	84634465	71	9	71	0.127	27.5	27.5	1	27.5	0.0046436	7.74085e-60	4.62768e-59	transcript2	transcript1	isoform_switched	23	13	12	91	72	105	18	29	25	0	0	8	0.0250732	1.15485e-107	1.11712e-106
19	AKT1S1	NM_001278159.1	NM_032375.5;NM_001098632.2;NM_001098633.3	50379506	50380644	323	188.5	323	0.584	192.5	192.5	95	2.026	0.285153	1.47093e-59	8.76637e-59	transcript2	transcript1	isoform_switched	301	257	225	248	427	219	580	544	447	510	1105	451	1.12342	0.000845278	0.00140758
11	LOC105369340	NR_135087.1	NR_135086.1	64013338	64014526	86.5	52.5	86.5	0.607	359	359	118.5	3.03	0.206339	2.26088e-59	1.34327e-58	transcript2	transcript1	isoform_switched	972	1124	935	4402	3828	4577	61	66	60	174	171	184	0.664766	3.30376e-16	9.82958e-16
17	SRP68	NM_001260503.1	NM_014230.3;NM_001260502.1;NR_048541.1	74049737	74068607	143.5	26.5	143.5	0.185	68	68	38.5	1.766	0.107427	4.92932e-59	2.91967e-58	transcript2	transcript1	isoform_switched	392	515	312	643	683	615	450	578	271	1204	1296	1374	1.88245	1.39768e-112	1.40132e-111
1	MIER1	NM_001146113.1;NM_001077703.2;NM_001077700.2;NM_001146112.1;NM_001077702.2;NM_001146111.1;NM_020948.3;NM_001146110.1	NM_001077704.2;NM_001077701.2	67390578	67395926	188	188	164.5	1.143	275.5	79	275.5	0.287	3.69771	2.58223e-58	1.49722e-57	transcript1	transcript2	isoform_switched	22	20	19	62	49	61	116	127	107	227	246	214	0.713769	0.000299271	0.000513913
22	TRABD	NR_135275.1;NM_001320485.1;NM_001320484.1;NM_025204.3	NM_001320488.1;NM_001320487.1	50624341	50628979	89	89	37.5	2.373	527.5	264.5	527.5	0.501	4.80499	3.58779e-58	2.07402e-57	transcript1	transcript2	isoform_switched	135	124	119	842	800	934	145	132	123	1026	960	1081	1.12641	0.00735957	0.0111729
2	DGKD	NM_152879.2	NM_003648.2	234263153	234296800	80.5	80.5	24	3.354	88.5	24.5	88.5	0.277	12.0394	3.981e-58	2.29444e-57	transcript1	transcript2	isoform_switched	141	139	105	761	846	897	241	271	171	1837	1800	1871	1.24623	2.21889e-08	4.96671e-08
14	GSKIP	NM_001271906.1;NM_001271905.1;NM_016472.4	NM_001271904.1	96829789	96831073	165.5	165.5	26.5	6.245	84	71.5	84	0.851	7.12451	1.2094e-55	6.78745e-55	transcript1	transcript2	isoform_switched	85	79	58	129	114	101	108	109	66	213	165	167	1.24539	0.000869845	0.00144474
1	NFIA	NM_001145511.1	NM_005595.4;NM_001134673.3	61542946	61547980	123	39	123	0.317	133	133	70	1.9	0.167255	1.72741e-55	9.66648e-55	transcript2	transcript1	isoform_switched	2	4	2	19	36	17	10	10	6	334	360	392	5.51306	6.26954e-18	1.94346e-17
7	PUS7	NM_001318163.1	NM_019042.4;NM_001318164.1	105148967	105162705	152.5	27	152.5	0.177	105	105	91.5	1.148	0.15565	2.09107e-54	1.14356e-53	transcript2	transcript1	isoform_switched	618	703	503	2204	1859	2410	168	188	143	905	651	937	1.39509	3.81445e-25	1.47151e-24
3	IQSEC1	NM_014869.6	NM_001134382.2	13009198	13114617	70	70	2	35	41.5	21	41.5	0.506	67.8384	3.59519e-54	1.95501e-53	transcript1	transcript2	isoform_switched	135	130	131	211	238	260	14	22	19	387	381	424	11.5681	9.78598e-243	1.98295e-241
7	ELMO1	NM_130442.3;NR_038120.1	NM_014800.10	37025871	37488555	13.5	13.5	4	3.375	240.5	25.5	240.5	0.106	30.6983	4.20852e-54	2.27567e-53	transcript1	transcript2	isoform_switched	62	82	39	477	418	503	0	0	2	147	139	160	11.7109	4.9401e-32	2.17116e-31
7	PRKAR1B	NM_001164761.1	NM_001164760.1	752844	766978	111	15	111	0.135	146	146	131.5	1.11	0.120604	1.1903e-53	6.36481e-53	transcript2	transcript1	isoform_switched	155	142	148	440	363	506	550	591	538	741	738	778	0.461087	5.05542e-101	4.72412e-100
7	PRKAR1B	NM_001164761.1	NM_001164758.1;NM_001164759.1	752844	767313	111	15	111	0.135	146	146	131.5	1.11	0.120604	1.1903e-53	6.36481e-53	transcript2	transcript1	isoform_switched	155	142	148	440	363	506	308	340	254	437	423	453	0.50097	7.23641e-67	5.08397e-66
19	CARD8	NR_033678.1;NR_033680.1	NM_001184902.1	48752890	48759203	107.5	13	107.5	0.121	63	63	42.5	1.482	0.081717	1.39246e-53	7.38423e-53	transcript2	transcript1	isoform_switched	125	128	92	397	456	407	58	57	47	307	254	329	1.4877	3.918e-11	9.76963e-11
19	CARD8	NM_014959.3;NM_001184903.1;NM_001184901.1	NM_001184902.1	48753104	48759203	107.5	13	107.5	0.121	63	63	42.5	1.482	0.081717	1.39246e-53	7.38423e-53	transcript2	transcript1	isoform_switched	108	108	83	340	377	327	58	57	47	307	254	329	1.55686	7.22513e-13	1.93172e-12
5	ANXA6	NM_001193544.1	NM_001155.4	150521216	150537443	66	7	66	0.106	34.5	34.5	7	4.929	0.020913	2.69082e-53	1.42303e-52	transcript2	transcript1	isoform_switched	1324	1606	1027	40	44	37	1236	1509	1139	23	22	26	0.602479	3.13756e-09	7.33877e-09
21	HLCS	NM_001242784.1	NM_000411.6	38338956	38362545	177.5	62.5	177.5	0.352	58	58	19	3.053	0.117039	2.95905e-53	1.5606e-52	transcript2	transcript1	isoform_switched	72	94	41	45	38	46	20	39	8	15	1	4	0.531799	8.58693e-05	0.000154919
3	ST6GAL1	NM_173217.2;NM_173216.2	NM_003032.2	186648315	186739665	37.5	37.5	3.5	10.714	304	141	304	0.464	23.5065	1.13482e-52	5.95241e-52	transcript1	transcript2	isoform_switched	27	41	21	1148	976	1109	9	17	20	2780	2750	2757	4.81544	3.05302e-63	2.03358e-62
19	EML2	NM_012155.2;NR_034098.1	NM_001193269.1	46142675	46146985	88	16	88	0.182	28	28	3.5	8	0.022834	1.19938e-52	6.27395e-52	transcript2	transcript1	isoform_switched	71	60	53	160	153	222	47	33	40	17	22	25	0.190578	6.83536e-67	4.83752e-66
7	CCM2	NM_001167934.1;NM_001167935.1;NM_031443.3	NM_001029835.2	45039787	45067233	57	57	15	3.8	132.5	46	132.5	0.347	10.1815	3.37555e-51	1.74207e-50	transcript1	transcript2	isoform_switched	91	86	82	670	834	645	91	85	81	1069	1276	1190	1.6615	5.4002e-22	1.90392e-21
10	FAM107B	NM_001320738.1	NM_001282696.1;NM_001282697.1	14598179	14646417	44	18.5	44	0.42	201	201	53.5	3.757	0.11221	3.64145e-51	1.87427e-50	transcript2	transcript1	isoform_switched	59	41	33	1438	1502	1409	62	65	49	1832	1805	1705	0.932425	0.310098	0.36848
21	C21orf58	NM_001286463.1	NM_001286477.1	47738134	47743771	82.5	42.5	82.5	0.515	293	293	123.5	2.372	0.209895	6.71084e-51	3.43574e-50	transcript2	transcript1	isoform_switched	31	50	34	654	767	894	186	241	171	2042	2417	2199	0.565166	5.82203e-22	2.04515e-21
20	PLTP	NM_001242921.1	NM_006227.3;NM_182676.2;NM_001242920.1	44539633	44541003	138	70.5	138	0.511	40	40	1.5	26.667	0.0208434	1.35112e-48	6.82654e-48	transcript2	transcript1	isoform_switched	521	630	412	47	29	61	631	695	414	20	7	36	0.424718	8.41585e-23	3.06248e-22
8	ZNF623	NM_001261843.1	NM_014789.3	144718183	144731954	223	223	30.5	7.311	33.5	27.5	33.5	0.821	8.71929	1.48403e-48	7.47843e-48	transcript1	transcript2	isoform_switched	91	84	101	82	31	81	1969	2180	1677	748	406	922	0.513621	6.6828e-33	2.99869e-32
1	PRKCZ	NM_002744.4	NM_001033582.1	1981909	2036155	136	136	10.5	12.952	27	21.5	27	0.796	15.217	6.5375e-48	3.27726e-47	transcript1	transcript2	isoform_switched	266	250	208	221	129	273	139	169	97	107	78	125	0.909772	0.0851982	0.111874
22	MGAT3	NM_002409.4	NM_001098270.1	39853325	39883229	17	17	11	1.545	380	46.5	380	0.122	12.8756	8.92664e-48	4.46332e-47	transcript1	transcript2	isoform_switched	65	55	58	395	448	429	2047	2427	1845	8938	10093	9127	0.633945	6.13002e-23	2.2349e-22
19	SLC44A2	NM_001145056.1	NM_020428.3	10713121	10736171	28.5	28.5	5.5	5.182	195.5	56.5	195.5	0.289	17.7507	1.42961e-47	7.07454e-47	transcript1	transcript2	isoform_switched	91	107	96	541	670	615	82	103	91	489	661	602	1.01833	0.746057	0.794336
8	ZNF623	NM_001082480.2	NM_014789.3	144718332	144731954	223	223	30.5	7.311	33.5	28.5	33.5	0.851	8.43036	2.23576e-47	1.10072e-46	transcript1	transcript2	isoform_switched	111	134	142	109	42	110	1969	2180	1677	748	406	922	0.534228	3.09027e-38	1.48719e-37
20	NFATC2	NM_012340.4;NM_173091.3;NM_001258296.1;NM_001258297.1	NM_001136021.2;NM_001258292.1;NM_001258294.1;NM_001258295.1	50159258	50179370	44.5	4.5	44.5	0.101	26	26	1	26	0.00421725	2.99719e-47	1.46809e-46	transcript2	transcript1	isoform_switched	19	18	15	491	497	479	29	45	38	4	6	4	0.00553183	0	0
3	VGLL4	NM_001128221.2	NM_001128219.2	11610398	11685451	120.5	21	120.5	0.174	66.5	66.5	46	1.446	0.123435	4.41858e-47	2.14792e-46	transcript2	transcript1	isoform_switched	278	289	189	471	470	479	439	518	345	715	685	711	0.863196	9.33812e-06	1.79579e-05
11	PTDSS2	NM_001329548.1	NM_001329545.1;NR_138046.1;NM_030783.2;NM_001329544.1	448268	450280	100.5	52.5	100.5	0.522	78	78	18	4.333	0.118527	1.09276e-46	5.2458e-46	transcript2	transcript1	isoform_switched	7	13	11	19	13	12	275	311	205	277	226	343	0.769826	0.0555495	0.0752518
19	AKT2	NM_001330511.1	NM_001626.5;NM_001243027.2;NM_001243028.2	40771258	40791302	77.5	14	77.5	0.181	90	90	50	1.8	0.104346	2.73094e-46	1.29804e-45	transcript2	transcript1	isoform_switched	497	476	326	778	779	843	277	309	229	472	463	486	0.940347	0.0587502	0.0793086
14	PPP2R5C	NM_001161725.1;NM_001161726.1	NM_178586.2;NM_002719.3	102228135	102276140	153.5	15.5	153.5	0.101	33	33	26	1.269	0.0845585	2.34269e-45	1.10261e-44	transcript2	transcript1	isoform_switched	62	68	51	302	245	267	523	546	332	1866	1771	1741	0.867652	0.00505782	0.00783291
16	ATP2A1	NM_173201.3;NM_004320.4	NM_001286075.1	28889809	28891364	193	79.5	193	0.412	91	91	49	1.857	0.217852	5.77533e-45	2.69842e-44	transcript2	transcript1	isoform_switched	162	182	144	200	143	137	80	85	80	183	124	108	1.69949	5.53238e-19	1.75162e-18
2	AFF3	NM_001025108.1	NM_002285.2	100722045	100759037	15	15	1	15	542	139	542	0.256	57.2399	8.92213e-44	4.08931e-43	transcript1	transcript2	isoform_switched	25	26	8	851	936	875	1	0	0	935	948	995	16.746	2.71537e-37	1.29064e-36
10	LRRC20	NM_001278213.1	NM_001278211.1;NM_001278212.1;NM_018205.3;NM_018239.3;NM_001278214.1;NR_103468.1;NR_103467.1	72136535	72142406	205	205	172.5	1.188	75.5	12	75.5	0.159	7.49998	1.60573e-42	7.22204e-42	transcript1	transcript2	isoform_switched	103	126	93	55	49	53	68	82	48	58	57	72	1.93131	5.13727e-16	1.51443e-15
2	COX7A2L	NR_134948.1	NM_001319038.1	42587178	42588383	207.5	54.5	207.5	0.263	105.5	105.5	103.5	1.019	0.262646	2.49136e-40	1.09495e-39	transcript2	transcript1	isoform_switched	860	991	604	1650	1345	1550	858	980	594	1432	1189	1278	0.866581	7.41855e-12	1.90156e-11
19	UBXN6	NM_001171091.1	NM_025241.2	4455295	4457791	142	19	142	0.134	25	25	17	1.471	0.0900223	4.35727e-40	1.90198e-39	transcript2	transcript1	isoform_switched	165	174	108	279	275	239	241	238	156	380	359	372	0.987457	0.794966	0.838526
7	SNX10	NM_013322.2;NM_001318198.1;NM_001199835.1	NM_001318199.1	26331515	26332665	43.5	43.5	13	3.346	95	30.5	95	0.321	10.2048	1.06058e-39	4.59824e-39	transcript1	transcript2	isoform_switched	168	162	141	516	443	499	137	115	100	367	338	391	1.006	0.91651	0.93703
10	MXI1	NM_130439.3	NM_001008541.1	111967363	111969989	129.5	129.5	29	4.466	46	28	46	0.609	7.24236	2.0945e-39	9.04014e-39	transcript1	transcript2	isoform_switched	77	103	56	136	51	178	36	31	26	51	19	49	0.833507	0.0595304	0.0802493
17	TSPAN10	NM_001290212.1	NM_031945.4;NR_110866.1	79604197	79609331	699.5	64.5	699.5	0.092	6	6	1.5	4	0.0238491	3.49603e-38	1.46301e-37	transcript2	transcript1	isoform_switched	84	52	53	25	15	30	280	273	261	23	13	24	0.200751	2.3774e-54	1.40815e-53
x	STAG2	NM_001042749.2	NM_006603.4;NM_001042751.1;NM_001042750.1	123094410	123095556	159	45.5	159	0.286	71	71	49	1.449	0.206577	4.36673e-38	1.81562e-37	transcript2	transcript1	isoform_switched	64	94	45	235	262	272	151	172	111	264	323	265	0.517395	2.63728e-31	1.13574e-30
5	PDE4D	NM_001197222.1;NM_001197221.1	NM_001197218.1	58335339	59064438	37.5	37.5	2	18.75	35.5	11.5	35.5	0.324	52.9048	5.70967e-38	2.36878e-37	transcript1	transcript2	isoform_switched	24	22	25	15	14	6	0	1	0	118	106	138	173.641	1.27509e-173	1.80481e-172
1	EIF4G3	NM_001198803.2	NM_001198802.1;NM_001198801.1	21494532	21503381	127.5	24	127.5	0.188	64.5	64.5	59.5	1.084	0.171386	1.59912e-37	6.52185e-37	transcript2	transcript1	isoform_switched	176	178	101	481	419	483	149	192	154	449	423	474	0.890988	0.00851519	0.0128261
6	LEMD2	NM_001143944.1	NM_181336.3	33754719	33756906	96	63	96	0.656	76	76	17	4.471	0.15119	2.11721e-37	8.56226e-37	transcript2	transcript1	isoform_switched	228	261	166	285	255	290	742	737	684	1123	915	1224	1.18113	1.18745e-06	2.44736e-06
12	BEST3	NM_152439.3	NM_001282614.1	70083057	70093196	6.5	6.5	1	6.5	958	116	958	0.121	53.7819	2.41318e-37	9.73874e-37	transcript1	transcript2	isoform_switched	7	8	7	961	1099	1033	0	0	0	1114	1095	1089	8.89723	1.57867e-13	4.31056e-13
3	LPP	NM_001167672.2	NM_005578.4	187871661	187930721	41	41	8	5.125	44.5	11	44.5	0.247	19.1073	6.51636e-37	2.6079e-36	transcript1	transcript2	isoform_switched	79	79	57	385	370	356	108	75	79	301	310	360	0.718585	1.86577e-08	4.19581e-08
15	IDH2	NM_001289910.1	NM_002168.3;NM_001290114.1	90643853	90645786	47	8	47	0.17	29	29	6	4.833	0.0367401	2.03155e-36	8.09675e-36	transcript2	transcript1	isoform_switched	102	111	53	131	108	102	206	258	164	352	268	276	1.10246	0.0881154	0.115154
17	ACBD4	NM_001321353.1;NM_001321352.1	NM_001135707.2;NM_001135705.2;NM_001135706.2;NM_024722.3	43209967	43213014	76.5	76.5	13.5	5.667	30.5	12.5	30.5	0.41	13.2337	3.00796e-36	1.19635e-35	transcript1	transcript2	isoform_switched	7	11	13	5	10	21	40	30	36	175	109	192	3.84087	6.63683e-21	2.27329e-20
10	FBXO18	NM_178150.2;NM_001258453.1	NM_032807.4	5932166	5936349	114	114	25.5	4.471	47	29.5	47	0.628	6.90981	5.76249e-36	2.28718e-35	transcript1	transcript2	isoform_switched	95	134	63	288	282	320	125	158	107	403	398	491	1.07812	0.150312	0.190738
19	SIN3B	NM_001297595.1;NM_015260.3	NM_001297597.1	16940198	16974085	138.5	138.5	26.5	5.226	35.5	25.5	35.5	0.718	7.20796	4.93589e-35	1.93515e-34	transcript1	transcript2	isoform_switched	100	165	104	223	134	211	246	264	223	221	145	198	0.499075	2.94494e-43	1.52804e-42
4	REST	NM_005612.4	NM_001193508.1	57774042	57775079	105	105	62.5	1.68	95.5	34	95.5	0.356	4.62229	9.18293e-35	3.57114e-34	transcript1	transcript2	isoform_switched	205	216	205	157	153	218	143	123	123	134	132	164	1.31505	2.45892e-07	5.21302e-07
11	PGAP2	NM_001256235.1	NR_027018.2;NM_001346405.1;NM_001256238.1;NM_001346404.1;NM_001346403.1	3818954	3829240	114.5	114.5	31.5	3.635	102	86	102	0.843	4.28395	4.33795e-33	1.64058e-32	transcript1	transcript2	isoform_switched	1	0	6	12	11	10	17	20	11	48	45	50	0.805183	0.39431	0.454791
11	PGAP2	NM_001346400.1;NM_001346398.1;NM_001283040.1;NR_104270.1;NR_045923.1;NR_144427.1;NR_045927.1;NM_001283039.1;NR_045925.1;NR_045926.1;NM_001145438.2;NM_001283038.1;NM_001256237.1;NR_104271.1;NM_001346402.1;NM_001346399.1;NM_001256236.1;NM_001346397.1;NR_027017.3;NM_001346401.1	NR_027018.2;NM_001346405.1;NM_001256238.1;NM_001346404.1;NM_001346403.1	3819049	3829240	114.5	114.5	31.5	3.635	102	86	102	0.843	4.28395	4.33795e-33	1.64058e-32	transcript1	transcript2	isoform_switched	14	16	10	37	49	39	17	20	11	48	45	50	0.968153	0.870554	0.901461
19	GATAD2A	NM_017660.3	NM_001300946.1	19496642	19576149	32.5	32.5	11.5	2.826	77	19.5	77	0.253	10.9191	9.15954e-33	3.43706e-32	transcript1	transcript2	isoform_switched	192	199	112	515	483	630	1239	1205	779	3869	3536	4050	1.10269	0.00216987	0.00348374
7	ZNF398	NM_020781.3	NM_170686.2	148823508	148844560	161	158	161	0.981	155	155	50.5	3.069	0.315918	1.02381e-31	3.74684e-31	transcript2	transcript1	isoform_switched	29	38	38	129	138	148	112	163	130	316	251	347	0.577643	1.12018e-14	3.15718e-14
1	MANEAL	NM_001031740.2;NM_001113482.1	NM_152496.2	38259774	38261160	90.5	90.5	15	6.033	31	19	31	0.613	9.34479	1.4733e-31	5.38159e-31	transcript1	transcript2	isoform_switched	355	352	379	398	210	325	169	172	122	205	126	175	1.28168	4.89274e-08	1.08011e-07
17	MYO18A	NM_001346767.1	NM_001346765.1;NM_001346766.1;NM_078471.3;NM_203318.1	27503770	27507407	34	22.5	34	0.662	51	51	3.5	14.571	0.0474032	2.17316e-31	7.8931e-31	transcript2	transcript1	isoform_switched	50	64	31	60	44	85	40	56	26	26	16	31	0.470796	2.17224e-12	5.70473e-12
16	SULT1A1	NM_177529.2;NM_001055.3	NM_177536.3	28621365	28634907	12.5	12.5	1	12.5	200	52	200	0.26	45.4101	1.01836e-30	3.65056e-30	transcript1	transcript2	isoform_switched	292	269	151	329	321	326	83	65	44	388	421	469	4.77731	1.51099e-209	2.48603e-208
19	PRKD2	NM_001079882.1	NM_016457.4;NM_001079880.1;NM_001079881.1	47217577	47220384	65	35	65	0.538	226	226	109	2.073	0.263365	4.26732e-30	1.51004e-29	transcript2	transcript1	isoform_switched	146	159	151	695	759	780	370	443	323	1532	1677	1757	0.896511	0.00199476	0.00321332
22	GAL3ST1	NM_001318106.1;NM_001318107.1;NM_001318108.1;NM_001318105.1;NM_001318109.1	NM_001318104.1;NM_001318103.1	30968856	30970574	53	53	28	1.893	70	20	70	0.286	6.60959	1.61229e-29	5.69479e-29	transcript1	transcript2	isoform_switched	3	1	0	3	1	4	2	1	0	3	5	7	1.88029	0.179891	0.223846
19	BRD4	NM_014299.2	NM_001330384.1	15391262	15443354	150	39	150	0.26	51	51	44	1.159	0.222898	2.71799e-29	9.4785e-29	transcript2	transcript1	isoform_switched	129	157	138	390	384	406	143	163	170	517	484	480	1.11775	0.0132749	0.0195968
1	TRAPPC3	NM_001270896.1;NR_073097.1;NM_001270894.1;NM_014408.4;NM_001270897.1;NR_073098.1	NM_001270895.1	36615115	36621654	187	187	161	1.161	176.5	80.5	176.5	0.456	2.56197	4.90095e-28	1.66684e-27	transcript1	transcript2	isoform_switched	359	508	331	811	999	845	7	19	10	18	20	8	0.570986	1.15336e-05	2.20698e-05
22	CYB5R3	NM_001129819.2;NM_001171661.1;NM_007326.4	NM_000398.6	43042995	43045405	51.5	19	51.5	0.369	57	57	21.5	2.651	0.140686	7.1735e-28	2.42263e-27	transcript2	transcript1	isoform_switched	318	373	231	481	355	498	308	366	212	454	328	451	0.964029	0.313351	0.371428
20	SOGA1	NM_199181.2	NM_080627.3	35488276	35492087	171	32	171	0.187	24.5	24.5	22	1.114	0.167608	1.08531e-26	3.57743e-26	transcript2	transcript1	isoform_switched	153	94	107	79	110	111	351	293	322	207	250	210	0.809242	9.38348e-05	0.000168186
6	ZSCAN31	NM_001135216.1;NM_001243243.1	NM_001135215.1	28303911	28324048	182.5	182.5	26	7.019	6	1	6	0.167	42.5902	2.05171e-25	6.57163e-25	transcript1	transcript2	isoform_switched	27	52	33	4	0	0	53	71	63	58	74	43	15.0548	2.56129e-46	1.39279e-45
15	GNB5	NM_006578.3	NM_016194.3	52472162	52483565	42.5	42.5	4.5	9.444	34	22.5	34	0.662	13.1003	7.00602e-25	2.21091e-24	transcript1	transcript2	isoform_switched	157	201	112	518	594	526	3	4	5	15	23	8	0.913995	0.664872	0.723095
12	SLC4A8	NM_001258401.2	NM_001039960.2	51785101	51818594	31	18.5	31	0.597	236.5	236.5	83	2.849	0.207985	9.6102e-25	3.01788e-24	transcript2	transcript1	isoform_switched	9	19	12	55	54	43	13	24	8	109	117	114	2.00101	2.72206e-07	5.75188e-07
13	POLR1D	NM_001206559.1	NM_015972.3	28194880	28195916	155	98.5	155	0.635	104.5	104.5	55.5	1.883	0.342617	9.95072e-25	3.11973e-24	transcript2	transcript1	isoform_switched	98	113	64	215	172	226	862	985	872	885	841	936	0.440909	1.81729e-77	1.40493e-76
11	PGAP2	NM_001256235.1	NR_144430.1;NR_104272.1;NR_027016.2;NR_144429.1;NR_045929.1;NM_001256239.1;NM_001256240.1;NR_144428.1;NM_014489.3	3818954	3829766	114.5	114.5	41.5	2.759	102	86	102	0.843	3.25423	1.0735e-24	3.3547e-24	transcript1	transcript2	isoform_switched	1	0	6	12	11	10	88	73	55	141	183	145	0.614759	0.0233792	0.0336863
11	PGAP2	NM_001346400.1;NM_001346398.1;NM_001283040.1;NR_104270.1;NR_045923.1;NR_144427.1;NR_045927.1;NM_001283039.1;NR_045925.1;NR_045926.1;NM_001145438.2;NM_001283038.1;NM_001256237.1;NR_104271.1;NM_001346402.1;NM_001346399.1;NM_001256236.1;NM_001346397.1;NR_027017.3;NM_001346401.1	NR_144430.1;NR_104272.1;NR_027016.2;NR_144429.1;NR_045929.1;NM_001256239.1;NM_001256240.1;NR_144428.1;NM_014489.3	3819049	3829766	114.5	114.5	41.5	2.759	102	86	102	0.843	3.25423	1.0735e-24	3.3547e-24	transcript1	transcript2	isoform_switched	14	16	10	37	49	39	88	73	55	141	183	145	0.725973	0.00520385	0.00804612
12	SLC4A8	NM_001258401.2	NM_001258403.1	51785101	51818901	31	18.5	31	0.597	236.5	236.5	83.5	2.832	0.209239	1.44653e-24	4.4985e-24	transcript2	transcript1	isoform_switched	9	19	12	55	54	43	9	11	9	71	104	76	2.16663	1.5981e-07	3.41815e-07
4	ARHGAP24	NM_001025616.2	NM_001287805.1	86396284	86749046	43	18.5	43	0.43	60	60	21.5	2.791	0.156566	1.5363e-24	4.76996e-24	transcript2	transcript1	isoform_switched	116	111	119	303	343	322	136	127	108	119	136	146	0.388482	1.05397e-67	7.54236e-67
5	MGAT1	NM_002406.3	NM_001114617.1	180230048	180237137	149	109.5	149	0.735	534	534	339	1.575	0.48251	2.14685e-24	6.64419e-24	transcript2	transcript1	isoform_switched	352	437	297	422	433	435	48	59	41	93	69	93	1.43604	1.62087e-08	3.66217e-08
17	TLK2	NM_001330418.1	NM_001284363.1	60556129	60558129	70.5	70.5	36	1.958	36.5	9.5	36.5	0.26	7.44793	3.34224e-24	1.02777e-23	transcript1	transcript2	isoform_switched	196	263	259	580	668	656	28	20	12	49	85	98	1.37957	0.000185653	0.000324892
12	TMEM263	NM_001319661.1;NM_152261.3;NM_001319666.1;NM_001319663.1;NM_001319664.1	NM_001319662.1	107349500	107350563	160	160	108.5	1.475	48	14	48	0.292	4.77688	3.62319e-24	1.11238e-23	transcript1	transcript2	isoform_switched	209	237	234	513	463	516	304	318	293	479	433	491	0.699434	5.96573e-23	2.18328e-22
22	PARVB	NM_001003828.2	NM_013327.4	44395091	44420157	31.5	25	31.5	0.794	45.5	45.5	4.5	10.111	0.0803783	5.74954e-24	1.75124e-23	transcript2	transcript1	isoform_switched	12	6	11	42	16	38	269	356	265	0	2	0	0.00194013	0	0
15	TP53BP1	NM_001141980.1;NM_001141979.1	NM_005657.2	43785354	43802707	84.5	71.5	84.5	0.846	71.5	71.5	19	3.763	0.224188	6.55043e-24	1.99204e-23	transcript2	transcript1	isoform_switched	188	213	139	289	222	314	60	42	40	12	24	18	0.26219	3.24924e-49	1.82355e-48
15	SIN3A	NM_015477.2	NM_001145357.1	75743926	75748124	111.5	68.5	111.5	0.614	239.5	239.5	152.5	1.57	0.403732	2.18486e-23	6.6234e-23	transcript2	transcript1	isoform_switched	123	138	145	550	627	537	26	30	22	77	89	76	0.719947	5.17916e-05	9.50417e-05
18	CABLES1	NR_023359.1;NM_001256438.1	NM_001100619.2	20714528	20715727	104	97	104	0.933	65.5	65.5	14.5	4.517	0.213037	3.30504e-23	9.98777e-23	transcript2	transcript1	isoform_switched	22	33	18	28	51	28	1649	1731	1527	817	857	881	0.358115	5.09942e-34	2.32066e-33
17	ACACA	NM_198836.2	NM_198839.2;NM_198834.2	35716059	35766902	244	244	109.5	2.228	92	77.5	92	0.842	2.55292	9.07036e-23	2.70705e-22	transcript1	transcript2	isoform_switched	259	313	177	452	358	484	241	282	183	327	427	410	0.951953	0.205213	0.252258
15	TPM1	NM_001018004.1;NM_001018006.1;NM_001018007.1;NM_001018020.1	NM_001018008.1	63334838	63340636	223.5	223.5	194.5	1.149	24	1	24	0.042	26.6268	1.40834e-22	4.19019e-22	transcript1	transcript2	isoform_switched	9592	10677	7760	0	0	0	8932	9956	9193	94	73	76	81.2391	1.19057e-154	1.45053e-153
8	SYBU	NM_001099756.1	NM_001099752.1;NM_001099751.1	110655419	110657822	137	83	137	0.606	44	44	15.5	2.839	0.216478	1.82873e-22	5.4242e-22	transcript2	transcript1	isoform_switched	333	338	296	195	154	168	10	17	8	5	18	4	1.49872	0.00593573	0.00909012
19	ZNF254	NM_001278663.1;NM_001278661.1;NM_001278677.1	NM_001278665.1	24216207	24269962	767	410	767	0.535	29	29	11	2.636	0.202878	4.32031e-22	1.26777e-21	transcript2	transcript1	isoform_switched	112	177	159	96	106	89	77	72	43	122	101	118	2.68519	1.453e-49	8.22652e-49
8	KLF10	NM_001032282.3;NR_103760.1;NR_103759.1	NM_005655.3	103666192	103668130	116.5	61	116.5	0.524	86	86	50.5	1.703	0.321783	1.32753e-21	3.83708e-21	transcript2	transcript1	isoform_switched	116	139	91	311	350	332	107	132	86	289	334	328	1.01865	0.740226	0.791631
11	FADS2	NM_001281501.1	NM_004265.3	61583675	61595505	188.5	188.5	187	1.008	152.5	66	152.5	0.433	2.34988	3.07891e-21	8.83293e-21	transcript1	transcript2	isoform_switched	475	599	290	581	568	611	1138	1313	829	3265	3643	3323	2.39879	3.51659e-301	8.4618e-300
5	MGAT4B	NM_054013.3	NM_014275.4	179229875	179233952	98.5	52	98.5	0.528	52.5	52.5	24.5	2.143	0.256637	1.18773e-20	3.35246e-20	transcript2	transcript1	isoform_switched	1603	1605	1449	722	622	841	1066	1061	746	621	512	611	1.30427	1.18501e-30	5.04679e-30
2	COMMD1	NM_001321782.1;NM_001321781.1	NM_152516.3	62115858	62132777	302	237.5	302	0.786	64	64	27	2.37	0.331863	3.64495e-20	1.01837e-19	transcript2	transcript1	isoform_switched	9	6	3	18	11	15	364	453	235	178	105	141	0.180923	9.9746e-33	4.4447e-32
4	SPRY1	NM_199327.2;NM_001258038.1	NM_005841.2	124317950	124320645	2646.5	2646.5	395	6.7	4.5	1	4.5	0.222	29.373	8.11992e-20	2.23938e-19	transcript1	transcript2	isoform_switched	314	384	298	10	0	7	593	670	492	8	1	5	0.484569	0.000179946	0.000315479
14	AP4S1	NM_001128126.2	NM_001254728.1	31494676	31495849	82	82	57	1.439	47	14.5	47	0.309	4.65107	9.33366e-20	2.56676e-19	transcript1	transcript2	isoform_switched	207	229	153	600	619	709	55	92	29	259	233	346	1.44861	1.98652e-11	4.99876e-11
4	PLAC8	NM_001130716.1	NM_001130715.1	84031012	84035911	231.5	110	231.5	0.475	13	13	1	13	0.0384876	1.493e-19	4.08823e-19	transcript2	transcript1	isoform_switched	2038	2606	1613	15	3	3	1973	2537	1547	7	1	3	0.603522	0.0114512	0.0169828
21	C21orf2	NM_001271442.1	NM_004928.2;NM_001271441.1;NM_001271440.1	45758221	45759285	60	13	60	0.217	29.5	29.5	22	1.341	0.161701	2.06038e-19	5.59411e-19	transcript2	transcript1	isoform_switched	46	37	47	110	82	83	77	60	68	231	210	204	1.49768	1.47746e-07	3.16715e-07
7	GPR146	NM_001303473.1	NM_138445.3;NM_001303474.1	1084209	1094911	30	30	4.5	6.667	32.5	19	32.5	0.585	10.7753	4.25694e-19	1.1461e-18	transcript1	transcript2	isoform_switched	616	656	481	563	566	500	629	664	484	740	709	633	1.26028	2.57436e-17	7.89114e-17
x	TBL1X	NM_001139467.1;NM_001139466.1;NM_001139468.1	NM_005647.3	9431335	9433201	27	19	27	0.704	66.5	66.5	13	5.115	0.157978	5.95436e-19	1.59418e-18	transcript2	transcript1	isoform_switched	8	4	6	133	127	111	76	102	45	225	176	198	0.152523	3.6768e-53	2.16448e-52
2	TTC7A	NM_001288953.1	NM_001288955.1;NM_020458.3;NM_001288951.1	47143268	47168313	149	149	133.5	1.116	87.5	35.5	87.5	0.406	2.75845	1.12827e-18	2.99574e-18	transcript1	transcript2	isoform_switched	97	78	50	614	564	610	291	292	227	2218	2135	2177	1.02119	0.665375	0.723233
5	MAST4	NM_001164664.1	NM_001290227.1;NM_001297651.1	65892176	66300448	14.5	14.5	2	7.25	95.5	40.5	95.5	0.424	15.4009	1.46775e-18	3.89175e-18	transcript1	transcript2	isoform_switched	0	2	0	24	27	22	0	0	0	49	33	63	3.08223	0.0111504	0.0165494
9	TRAF1	NM_005658.4	NM_001190945.1	123689173	123691451	27	6	27	0.222	59.5	59.5	31	1.919	0.133297	3.00758e-18	7.86629e-18	transcript2	transcript1	isoform_switched	21	13	21	217	315	302	1	1	4	24	38	23	0.680643	0.0981298	0.127549
17	TLK2	NM_001284333.1;NM_006852.3	NM_001284363.1	60556386	60558129	70.5	70.5	36	1.958	36.5	16	36.5	0.438	4.45228	6.59073e-17	1.63993e-16	transcript1	transcript2	isoform_switched	125	175	177	335	383	417	28	20	12	49	85	98	1.53076	1.2354e-06	2.53804e-06
17	C17orf62	NM_001193655.1	NM_001193653.1;NM_001193654.1;NM_001193657.1;NM_001100407.2;NM_001033046.3;NR_036514.1;NM_001100408.2;NR_036516.1;NR_036517.1;NR_036518.1	80407602	80408707	44	17	44	0.386	382	382	348	1.098	0.316568	1.22362e-16	3.01984e-16	transcript2	transcript1	isoform_switched	131	173	126	1935	2452	2224	86	133	85	1233	1399	1418	0.867488	0.00155599	0.00254053
7	CDK6	NM_001259.6	NM_001145306.1	92463231	92465941	52.5	38	52.5	0.724	40	40	11.5	3.478	0.205829	5.31051e-16	1.2973e-15	transcript2	transcript1	isoform_switched	73	86	64	390	313	346	36	68	56	212	123	169	0.661847	9.5178e-10	2.276e-09
12	BAZ2A	NM_001300905.1	NM_013449.3	57024115	57030163	75.5	75.5	69	1.094	197.5	94.5	197.5	0.478	2.28904	1.53315e-15	3.68453e-15	transcript1	transcript2	isoform_switched	208	182	157	653	545	707	79	95	64	181	192	167	0.65548	1.04243e-15	3.04505e-15
5	RAD17	NM_133342.2	NM_133339.2	68665558	68667281	16	16	1	16	278	231	278	0.831	19.1871	3.91014e-15	9.2356e-15	transcript1	transcript2	isoform_switched	161	154	110	539	655	546	100	136	81	361	375	293	0.792983	1.87029e-06	3.78581e-06
12	CAPS2	NM_032606.3;NM_001286547.1	NM_001286548.1;NM_001286549.1	75723836	75784702	72.5	72.5	29	2.5	14.5	4.5	14.5	0.31	7.66255	2.92395e-14	6.78146e-14	transcript1	transcript2	isoform_switched	29	16	20	0	4	0	8	5	6	7	8	7	11.4068	1.28689e-19	4.18457e-19
14	ZNF219	NM_016423.2	NM_001102454.1	21566808	21572863	72.5	41.5	72.5	0.572	62	62	36.5	1.699	0.340772	3.73149e-14	8.62319e-14	transcript2	transcript1	isoform_switched	110	168	72	42	24	35	13	3	4	34	42	47	17.5586	1.40047e-116	1.44941e-115
14	ZNF219	NM_001101672.1	NM_001102454.1	21567173	21572863	72.5	41.5	72.5	0.572	62	62	36.5	1.699	0.340772	3.73149e-14	8.62319e-14	transcript2	transcript1	isoform_switched	20	32	15	30	29	35	13	3	4	34	42	47	3.92346	2.00992e-18	6.281e-18
3	IL17RD	NM_017563.4	NM_001318864.1	57199427	57204345	236	236	52	4.538	6.5	3	6.5	0.462	9.88773	6.17726e-14	1.41394e-13	transcript1	transcript2	isoform_switched	229	240	204	0	0	2	6	4	5	0	0	2	37.32	1.91934e-41	9.54711e-41
2	ACYP2	NM_001320587.1;NM_001320586.1	NM_001320590.1	54198240	54342410	133.5	133.5	117	1.141	103	53.5	103	0.519	2.20925	6.49457e-14	1.4848e-13	transcript1	transcript2	isoform_switched	93	76	45	85	52	64	80	83	55	409	426	494	6.35639	1.34412e-171	1.83506e-170
20	RASSF2	NM_170774.1	NM_014737.2	4795769	4804291	7.5	2	7.5	0.267	642	642	215.5	2.979	0.0928023	2.56587e-13	5.76347e-13	transcript2	transcript1	isoform_switched	3	13	6	358	399	410	3	4	3	201	196	246	1.05599	0.861866	0.89439
2	GCA	NM_001330267.1	NM_012198.4	163175492	163200583	7	2	7	0.286	205.5	205.5	59.5	3.454	0.0850943	3.13835e-13	7.00851e-13	transcript2	transcript1	isoform_switched	0	0	2	37	45	21	1	2	0	301	225	288	6.27573	1.48197e-08	3.35229e-08
2	GCA	NM_001330267.1	NM_001330271.1;NM_001330270.1	163175492	163200891	7	2	7	0.286	205.5	205.5	59.5	3.454	0.0850943	3.13835e-13	7.00851e-13	transcript2	transcript1	isoform_switched	0	0	2	37	45	21	3	2	0	282	231	279	4.63703	1.52796e-06	3.10921e-06
1	YOD1	NM_018566.3	NM_001276320.1	207224422	207226325	239.5	203.5	239.5	0.85	83	83	46	1.804	0.476955	7.50816e-13	1.6632e-12	transcript2	transcript1	isoform_switched	120	157	122	479	611	484	14	9	1	14	23	19	0.556291	2.68727e-05	5.00775e-05
15	SHF	NM_001301168.1;NM_001301169.1;NM_001301170.1	NM_138356.2	45480165	45493373	69	69	41.5	1.663	11	1	11	0.091	18.9357	1.1176e-12	2.46436e-12	transcript1	transcript2	isoform_switched	51	100	57	1	6	5	20	23	24	47	31	45	23.8904	1.54845e-100	1.43306e-99
7	URGCP	NM_001077663.2;NM_001290075.1;NM_017920.4	NM_001290076.1;NM_001077664.2	43946668	43966010	45.5	23	45.5	0.505	59.5	59.5	37	1.608	0.308724	1.2945e-12	2.84466e-12	transcript2	transcript1	isoform_switched	45	57	48	93	60	116	25	29	28	144	80	174	2.62387	9.0062e-27	3.55995e-26
22	BRD1	NM_001304809.1	NM_001304808.1	50219548	50221196	85.5	27	85.5	0.316	20	20	14	1.429	0.241601	1.29847e-12	2.85011e-12	transcript2	transcript1	isoform_switched	81	116	83	81	88	98	88	86	78	61	59	58	0.739851	6.28569e-05	0.000114366
9	RAPGEF1	NM_198679.1	NM_005312.3	134585229	134612925	14	14	10	1.4	137	42	137	0.307	4.53356	3.22933e-12	6.99263e-12	transcript1	transcript2	isoform_switched	216	199	156	792	777	894	214	206	152	799	822	881	1.01528	0.702837	0.755
19	HDGFRP2	NM_032631.3;NM_001001520.2	NM_001348169.1	4472193	4473951	53	53	26.5	2	19	7.5	19	0.395	5.08105	1.24964e-11	2.65807e-11	transcript1	transcript2	isoform_switched	312	312	208	369	291	395	298	320	227	365	285	427	0.999544	0.994508	0.994508
1	PTAFR	NM_001164723.2;NM_000952.4	NM_001164721.1;NM_001164722.2	28503455	28520447	6.5	3	6.5	0.462	109	109	27.5	3.964	0.117349	8.16132e-11	1.69112e-10	transcript2	transcript1	isoform_switched	7	5	4	87	100	69	12	7	7	37	49	25	0.283473	1.60818e-12	4.2524e-12
16	BCAR1	NM_001170717.1;NM_014567.3	NM_001170720.1	75285526	75299846	180.5	180.5	87.5	2.063	17.5	9.5	17.5	0.543	3.7724	9.18378e-11	1.89686e-10	transcript1	transcript2	isoform_switched	381	400	401	70	40	63	253	272	287	65	33	59	1.32092	5.59475e-05	0.000102375
2	USP39	NM_001256728.1;NM_001256727.1	NM_001256726.1;NM_001256725.1;NM_006590.3	85839226	85843215	603.5	485.5	603.5	0.804	229	229	195	1.174	0.688526	9.26741e-11	1.91209e-10	transcript2	transcript1	isoform_switched	33	29	25	43	55	34	436	451	447	1175	1363	1178	1.86482	7.82152e-15	2.21418e-14
16	BCAR1	NM_001170717.1;NM_014567.3	NM_001170714.1;NM_001170718.1	75285526	75299905	180.5	180.5	89	2.028	17.5	9.5	17.5	0.543	3.71136	1.57285e-10	3.221e-10	transcript1	transcript2	isoform_switched	381	400	401	70	40	63	254	272	287	65	33	59	1.31921	6.05632e-05	0.000110506
14	DHRS4L2	NM_001193637.1;NM_001193636.1	NM_198083.3	24439083	24458027	7.5	7.5	1.5	5	95	40.5	95	0.426	11.7319	2.42829e-10	4.95176e-10	transcript1	transcript2	isoform_switched	12	38	15	165	129	129	14	32	15	497	550	468	3.76899	2.11601e-39	1.03384e-38
14	DHRS4L2	NM_001193635.1	NM_198083.3	24439224	24458027	7.5	7.5	1.5	5	95	42.5	95	0.447	11.2238	6.09022e-10	1.23277e-09	transcript1	transcript2	isoform_switched	12	37	15	127	85	86	14	32	15	497	550	468	5.26748	5.43395e-62	3.54589e-61
2	EVA1A	NM_001135032.1	NM_032181.2	75788092	75796848	412	412	28	14.714	1.5	1	1.5	0.667	21.4337	1.63433e-09	3.26357e-09	transcript1	transcript2	isoform_switched	486	639	476	1	0	0	33	52	29	1	0	0	13.931	2.27587e-15	6.58805e-15
14	AKT1	NM_005163.2	NM_001014432.1;NM_001014431.1	105259938	105262080	48.5	28	48.5	0.577	28	28	15	1.867	0.306882	3.38226e-09	6.72608e-09	transcript2	transcript1	isoform_switched	374	400	363	528	453	649	575	606	546	716	530	702	0.788052	5.74943e-16	1.6923e-15
12	TAOK3	NM_001346494.1;NM_001346496.1;NM_001346495.1;NM_001346497.1	NM_001346491.1;NM_001346488.1;NM_001346490.1;NM_001346492.1;NM_001346493.1;NM_001346487.1;NM_016281.3	118628367	118810750	64.5	64.5	60	1.075	43	17.5	43	0.407	2.74318	3.93744e-09	7.81399e-09	transcript1	transcript2	isoform_switched	117	129	86	465	369	466	6	12	21	150	96	177	2.54634	6.77184e-22	2.37446e-21
1	DDAH1	NM_012137.3	NM_001134445.1	85930889	86044046	191.5	191.5	70.5	2.716	5	1	5	0.2	13.6471	4.7664e-09	9.42024e-09	transcript1	transcript2	isoform_switched	668	668	534	2	0	1	107	120	112	1	0	7	9.92675	1.46867e-20	4.93402e-20
4	NSD2	NM_001042424.2	NM_133334.2	1873123	1902353	24	24	22.5	1.067	73	26	73	0.356	2.87716	5.87133e-09	1.15566e-08	transcript1	transcript2	isoform_switched	309	351	308	1127	1292	1145	2460	2660	2051	7600	8660	7784	0.913828	5.57217e-05	0.000102059
x	WDR45	NM_001029896.1	NM_007075.3	48937564	48958059	5	5	1	5	232	87	232	0.375	13.1578	7.78098e-09	1.52997e-08	transcript1	transcript2	isoform_switched	158	174	123	105	96	128	12	6	11	74	52	97	9.4833	1.27016e-104	1.20447e-103
12	CDK2AP1	NM_001270434.1	NM_004642.3	123752801	123756687	91	30.5	91	0.335	20	20	18.5	1.081	0.335595	9.05516e-09	1.77688e-08	transcript2	transcript1	isoform_switched	652	695	480	302	278	316	1426	1480	1103	720	598	720	1.03196	0.273425	0.329376
10	PCGF5	NM_001257101.1	NM_032373.4	92922769	92980359	4.5	2.5	4.5	0.556	272	272	59.5	4.571	0.1327	1.68154e-08	3.26966e-08	transcript2	transcript1	isoform_switched	0	0	0	147	155	162	2	0	0	301	309	334	1.21779	0.803594	0.845578
6	TFAP2A	NM_001032280.2	NM_003220.2	10412607	10415470	104	69	104	0.663	7.5	7.5	1	7.5	0.0889525	8.81394e-08	1.67491e-07	transcript2	transcript1	isoform_switched	947	981	672	30	37	42	314	344	211	39	35	67	3.85203	1.53516e-77	1.1916e-76
14	FOXN3	NM_005197.3	NM_001085471.1	89883454	90085494	106.5	70.5	106.5	0.662	51.5	51.5	38	1.355	0.497384	9.84184e-08	1.8684e-07	transcript2	transcript1	isoform_switched	93	105	98	380	413	376	4	4	3	234	242	199	12.3302	1.59056e-84	1.29191e-83
10	ADK	NM_001202450.1;NM_006721.3	NM_001202449.1;NM_001123.3	75910943	75936247	560.5	468.5	560.5	0.836	432.5	432.5	400	1.081	0.780274	1.30174e-07	2.45913e-07	transcript2	transcript1	isoform_switched	87	144	107	262	314	299	205	257	180	494	540	596	0.980745	0.687548	0.741058
17	IKZF3	NM_001284516.1	NM_001284514.1;NM_012481.4;NM_183230.2;NM_183229.2;NM_183232.2;NM_001284515.1;NM_183228.2;NM_183231.2;NM_001257414.1;NM_001257410.1;NM_001257411.1;NM_001257412.1;NM_001257413.1;NM_001257408.1;NM_001257409.1	37934478	38020441	7.5	1	7.5	0.133	76.5	76.5	55.5	1.378	0.101858	7.64941e-07	1.4091e-06	transcript2	transcript1	isoform_switched	1	2	0	1010	1055	1036	1	0	0	687	690	663	0.987243	0.878927	0.909153
14	SIPA1L1	NM_001284245.1;NM_015556.2	NM_001284246.1	71996029	72052998	11.5	7.5	11.5	0.652	59	59	36	1.639	0.331312	6.55311e-06	1.15414e-05	transcript2	transcript1	isoform_switched	128	121	132	307	323	307	97	108	103	258	291	292	1.10765	0.0518022	0.0708234
7	HOXA10	NM_018951.3	NR_037939.1	27213955	27219880	145.5	145.5	48.5	3	3	1	3	0.333	9.85085	6.76231e-06	1.18772e-05	transcript1	transcript2	isoform_switched	193	254	212	9	14	17	9	24	6	0	0	0	1.16038	0.81981	0.859082
2	ZNF385B	NM_001113398.1	NM_152520.4	180427315	180726232	2	2	1	2	201	34.5	201	0.172	11.0924	8.61902e-06	1.49879e-05	transcript1	transcript2	isoform_switched	0	0	4	754	791	867	0	0	0	4152	4104	4720	12.5291	2.57387e-15	7.42833e-15
19	SPACA6	NM_001316994.1	NM_001316972.1	52192687	52196597	165.5	165.5	29	5.707	2	1	2	0.5	11.1054	1.07466e-05	1.8654e-05	transcript1	transcript2	isoform_switched	3	4	4	0	0	1	30	48	48	0	0	1	0.110729	6.6479e-08	1.45754e-07
19	SPACA6	NM_001316994.1	NR_024330.1	52192687	52196593	165.5	165.5	29.5	5.61	2	1	2	0.5	10.905	1.31926e-05	2.27765e-05	transcript1	transcript2	isoform_switched	3	4	4	0	0	1	128	136	134	0	0	1	0.0348414	5.90288e-26	2.30021e-25
15	CORO2B	NM_006091.4	NM_001190457.1	68871308	68924327	5	5	1.5	3.333	67.5	36	67.5	0.533	6.3945	3.36523e-05	5.68252e-05	transcript1	transcript2	isoform_switched	10	8	6	157	158	172	3	2	0	132	117	123	2.58988	4.83002e-05	8.88042e-05
9	RALGDS	NM_006266.3;NM_001271776.1	NM_001042368.2	135996637	136024607	32.5	18	32.5	0.554	96.5	96.5	87	1.109	0.496833	3.39208e-05	5.72283e-05	transcript2	transcript1	isoform_switched	55	79	71	63	41	57	98	121	91	150	112	174	1.77454	1.18659e-14	3.33944e-14
4	FNIP2	NM_001346043.1;NM_020840.2	NM_001323916.1	159690147	159727246	75.5	75.5	30	2.517	4	1.5	4	0.375	6.67975	3.59388e-05	6.05798e-05	transcript1	transcript2	isoform_switched	128	169	113	0	2	2	103	123	68	0	0	0	0.604842	0.280425	0.336336
1	ANP32E	NM_001136479.2	NM_030920.4;NM_001280559.1;NM_001280560.1;NM_001136478.3	150207026	150208504	2	2	1	2	1101.5	235	1101.5	0.213	9.37487	4.69001e-05	7.83705e-05	transcript1	transcript2	isoform_switched	546	581	403	2227	2719	2105	942	1047	738	3119	3920	2959	0.794952	5.8736e-29	2.43679e-28
19	FBXO17	NM_148169.2	NR_104026.1;NM_024907.6	39443327	39466453	122	65	122	0.533	4	4	1	4	0.138062	9.90323e-05	0.000161831	transcript2	transcript1	isoform_switched	188	210	178	1	17	8	237	233	213	0	15	8	0.755187	0.0952204	0.124102
17	MAFG	NM_032711.3	NM_002359.3	79881444	79885587	69.5	58.5	69.5	0.842	18.5	18.5	9	2.056	0.432558	0.000167384	0.000271225	transcript2	transcript1	isoform_switched	79	90	72	99	68	122	92	126	95	104	85	136	0.873818	0.0519235	0.0708885
10	NFKB2	NM_001077494.3	NM_002502.5;NM_001322934.1;NM_001261403.2	104154335	104155353	32.5	21	32.5	0.646	54	54	43.5	1.241	0.518009	0.000200423	0.000323669	transcript2	transcript1	isoform_switched	18	30	10	160	123	165	69	95	62	209	243	237	0.405485	4.40128e-24	1.65478e-23
16	SLC12A4	NM_001145964.1	NM_005072.4;NM_001145961.1;NM_001145962.1	68000781	68002597	166	166	126	1.317	46.5	38.5	46.5	0.828	1.59155	0.000213147	0.000343929	transcript1	transcript2	isoform_switched	139	145	103	103	59	101	115	116	103	104	91	120	1.38881	4.42155e-07	9.26169e-07
3	C3orf35	NM_178344.2	NM_178342.2	37427760	37440968	49	30.5	49	0.622	46.5	46.5	41.5	1.12	0.552327	0.000241537	0.000388761	transcript2	transcript1	isoform_switched	7	13	24	56	32	57	11	19	13	28	34	39	0.717549	0.0225031	0.032497
10	MPP7	NM_173496.4	NR_134517.1;NM_001318170.1;NR_134518.1	28571026	28591995	5	2	5	0.4	64	64	35.5	1.803	0.226102	0.000561456	0.000886631	transcript2	transcript1	isoform_switched	2	1	1	94	83	93	2	0	4	121	110	93	0.930925	0.923896	0.943001
6	CNR1	NM_033181.3	NM_001160259.1;NM_001160258.1;NM_001160226.1;NM_016083.4	88855056	88875767	1.5	1.5	1	1.5	185.5	33.5	185.5	0.181	7.42332	0.00120604	0.00187531	transcript1	transcript2	isoform_switched	0	0	0	3306	3936	3670	0	0	0	650	667	648	0.180994	0.00017369	0.000305345
18	NFATC1	NM_172388.2;NM_001278670.1;NM_006162.4;NM_001278669.1	NM_001278673.1;NM_001278672.1;NM_172389.2;NM_172387.2	77155772	77160274	30.5	30.5	28	1.089	51.5	33	51.5	0.641	1.73896	0.00171695	0.00265473	transcript1	transcript2	isoform_switched	35	49	31	501	452	476	66	67	43	228	242	205	0.312157	4.39483e-60	2.82945e-59
9	TOPORS-AS1	NR_033991.1	NR_102377.1;NR_102376.1	32551142	32552232	94	87.5	94	0.931	34.5	34.5	22.5	1.533	0.60994	0.00173541	0.00268111	transcript2	transcript1	isoform_switched	90	113	82	193	169	176	155	205	148	321	477	295	1.11794	0.0349244	0.049001
14	LTB4R	NM_001143919.2	NM_181657.3	24780705	24782313	21	13	21	0.619	90.5	90.5	83.5	1.084	0.56323	0.00341973	0.00517123	transcript2	transcript1	isoform_switched	61	64	38	307	281	523	189	197	125	1197	1144	1797	1.21753	0.000421804	0.000719196
12	SELPLG	NM_001206609.1	NM_003006.4	109025854	109027670	36	33	36	0.917	96.5	96.5	72	1.34	0.652795	0.00482303	0.00720833	transcript2	transcript1	isoform_switched	2	8	0	180	179	207	2	5	0	161	163	196	1.18985	0.560103	0.622898
22	MRPL40	NM_003776.3	NM_001318152.1	19419425	19420462	224	216.5	224	0.967	127.5	127.5	107	1.192	0.795314	0.00557753	0.00829732	transcript2	transcript1	isoform_switched	277	293	227	532	445	577	343	398	302	561	382	610	0.758246	6.92678e-16	2.03263e-15
5	ARRDC3	NR_138071.1;NM_001329670.1;NM_001329671.1	NR_138072.1;NM_020801.3;NM_001329672.1	90676114	90679190	204.5	204.5	191.5	1.068	1036.5	938	1036.5	0.905	1.15435	0.00991907	0.0144544	transcript1	transcript2	isoform_switched	131	177	103	82	70	70	235	353	209	137	126	150	0.958003	0.48994	0.551863
1	LOC102723727	NR_135818.1	NR_135820.1	212002979	212004303	40	37	40	0.925	38.5	38.5	28	1.375	0.669434	0.0209123	0.0295134	transcript2	transcript1	isoform_switched	87	119	102	86	91	115	0	2	0	3	1	0	1.5611	0.252593	0.30562
1	LOC102723727	NR_135819.1	NR_135820.1	212003188	212004303	40	37	40	0.925	38.5	38.5	28	1.375	0.669434	0.0209123	0.0295134	transcript2	transcript1	isoform_switched	80	103	107	91	94	104	0	2	0	3	1	0	1.43253	0.375024	0.436206
4	TBC1D1	NM_001253913.1	NM_001253914.1	38111802	38113523	5	5	4	1.25	161	94	161	0.584	2.27222	0.0230575	0.0323983	transcript1	transcript2	isoform_switched	218	237	163	2432	2665	2508	220	242	160	2294	2429	2248	0.911133	0.00669911	0.0102185
3	SEMA3F	NM_004186.4	NM_001318800.1	50192844	50196452	54	54	37	1.459	2.5	1	2.5	0.4	3.9247	0.0281804	0.0392527	transcript1	transcript2	isoform_switched	66	73	72	18	28	21	50	68	51	17	27	18	1.16087	0.221092	0.270395
20	CDC25B	NM_001287519.1;NM_001287522.1;NM_001287520.1;NR_136335.1;NM_004358.4;NM_021872.3;NM_021873.3	NM_001287524.1	3776386	3780709	4.5	2.5	4.5	0.556	73	73	52.5	1.39	0.408052	0.0382987	0.0522501	transcript2	transcript1	isoform_switched	22	2	5	213	177	246	122	122	65	974	965	955	0.463407	1.57029e-12	4.15792e-12
11	LSP1	NM_002339.2	NM_001289005.1	1874200	1891482	1.5	1	1.5	0.667	142.5	142.5	58.5	2.436	0.26681	0.0670039	0.0896334	transcript2	transcript1	isoform_switched	0	3	0	704	518	665	0	1	0	683	532	671	1.50186	0.360848	0.422012
3	CLEC3B	NM_003278.2	NM_001308394.1	45067759	45071622	41.5	36	41.5	0.867	11	11	6.5	1.692	0.604539	0.0833639	0.110141	transcript2	transcript1	isoform_switched	3	1	0	4	4	4	3	1	0	2	0	5	0.605286	0.311288	0.369438
8	SGK3	NM_001033578.2	NM_170709.2;NM_013257.4	67624653	67687416	58	58	50	1.16	120	113	120	0.942	1.23313	0.0861013	0.113369	transcript1	transcript2	isoform_switched	55	56	43	124	124	119	20	30	23	106	88	94	1.62263	1.99281e-07	4.24823e-07
3	SEMA3F	NM_001318798.1	NM_001318800.1	50192478	50196452	54	54	37	1.459	2.5	1.5	2.5	0.6	2.62155	0.0981917	0.128322	transcript1	transcript2	isoform_switched	47	49	41	20	30	18	50	68	51	17	27	18	0.749941	0.0191009	0.0277924
6	TAGAP	NM_001278733.1	NM_054114.4;NM_152133.2	159463385	159466184	2	2	1	2	53.5	35	53.5	0.654	3.07602	0.113121	0.146342	transcript1	transcript2	isoform_switched	8	6	12	332	351	269	2	0	1	199	240	222	3.37654	1.21575e-06	2.50302e-06
x	ARHGEF6	NM_001306177.1	NM_004840.2	135849551	135863503	1.5	1.5	1	1.5	60.5	27.5	60.5	0.455	3.30116	0.117012	0.151173	transcript1	transcript2	isoform_switched	0	2	0	407	432	372	0	2	0	819	843	737	1.97898	0.0877759	0.114866
11	LSP1	NM_002339.2	NM_001242932.1	1874200	1886395	1.5	1	1.5	0.667	142.5	142.5	70	2.036	0.316281	0.124328	0.159341	transcript2	transcript1	isoform_switched	0	3	0	704	518	665	0	1	0	655	502	651	1.43819	0.426313	0.488774
1	GFI1	NM_001127215.1	NM_001127216.1	92949356	92951628	5.5	4	5.5	0.727	45	45	41	1.098	0.636294	0.253005	0.306118	transcript2	transcript1	isoform_switched	0	1	4	28	20	30	0	0	4	16	14	11	0.636081	0.222642	0.272117
12	ARHGDIB	NM_001321423.1	NM_001321421.1	15104040	15114200	2	2	1	2	222.5	209.5	222.5	0.942	2.16329	0.318827	0.378853	transcript1	transcript2	isoform_switched	0	0	0	4430	4166	3960	0	0	0	4452	4160	3957	1.00092	0.815164	0.855587
12	ARHGDIB	NM_001321422.1	NM_001321421.1	15104085	15114200	2	2	1	2	222.5	209.5	222.5	0.942	2.16329	0.318827	0.378853	transcript1	transcript2	isoform_switched	0	0	0	4458	4197	3990	0	0	0	4452	4160	3957	0.993852	0.823818	0.862343
9	MSANTD3	NM_001198805.1	NM_001198806.1	103189711	103191796	45	38.5	45	0.856	9	9	8	1.125	0.751678	0.351333	0.413902	transcript2	transcript1	isoform_switched	209	249	198	57	77	71	244	301	211	67	71	77	0.915329	0.176852	0.220492
16	NOL3	NM_001276309.1;NM_001276307.1;NM_001276319.1;NM_001276312.1	NM_001276311.1;NM_001185057.2;NM_003946.6	67204400	67207756	38.5	38.5	35.5	1.085	8.5	7	8.5	0.824	1.33619	0.371783	0.435595	transcript1	transcript2	isoform_switched	9	26	8	10	5	9	30	52	28	12	12	14	0.586749	0.00392293	0.00614453
9	MSANTD3	NM_080655.2;NM_001198807.1	NM_001198806.1	103189495	103191796	45	40	45	0.889	9	9	8	1.125	0.787296	0.446282	0.515353	transcript2	transcript1	isoform_switched	191	184	167	68	66	56	244	301	211	67	71	77	0.817683	0.00240333	0.00384253
13	ING1	NM_198218.2;NM_198219.2	NM_001267728.1	111365610	111367784	4103	4103	1592	2.577	5341	5341	570.5	9.362	0.279109	0	0	transcript1	transcript1		16	21	13	117	126	89	39	72	61	291	302	294	0.811689	0.0369085	0.0514995
5	LNPEP	NM_005575.2	NM_175920.3	96271346	96294156	1052	1052	8.5	123.765	192.5	192.5	111	1.734	70.4019	0	0	transcript1	transcript1		137	138	143	985	1112	1055	84	87	80	1580	1641	1636	2.55547	1.00263e-90	8.61636e-90
7	ATXN7L1	NM_001318229.1	NM_020725.1	105319648	105517031	303	9	303	0.03	124.5	118	1.5	78.667	0.000405386	0	0	transcript2			6	28	26	80	87	114	50	80	59	3	17	8	0.0343688	7.44893e-167	9.68864e-166
9	RGS3	NM_001282922.1	NM_144489.3	116343157	116356200	1424.5	2.5	1424	0.002	50.5	43	50	0.86	0.00191937	0	0				0	6	0	174	191	148	418	461	408	149	107	136	0.00517921	0	0
9	RGS3	NM_001282922.1	NM_001276262.1	116343157	116356434	1424.5	2.5	1424.5	0.002	50.5	43	50.5	0.851	0.00193855	0	0	transcript2	transcript2		0	6	0	174	191	148	326	380	323	111	82	116	0.00507095	0	0
13	COMMD6	NM_001287392.1;NM_001287393.1;NM_203495.3	NM_001287394.1	76112008	76123575	1208	1208	130	9.292	334.5	334.5	270.5	1.237	7.50895	3.42702e-271	2.6388e-269	transcript1	transcript1		514	600	430	1953	1465	2001	11	0	2	54	59	57	3.11997	3.16646e-15	9.0841e-15
17	SEPT9	NM_006640.4	NM_001113495.1	75315597	75471325	208.5	208.5	15.5	13.452	213.5	8.5	169.5	0.05	259.3	1.08648e-270	8.04414e-269	transcript1			1298	1371	978	26	37	76	770	778	628	1313	1238	1223	44.3315	0	0
18	TGIF1	NM_174886.2	NM_173209.2;NM_001278684.1;NM_173208.2	3411925	3449649	451.5	148.5	323.5	0.459	891	1	891	0.001	394.181	1.34133e-265	9.56321e-264		transcript2		286	288	205	3	1	4	254	351	286	238	258	210	55.7834	8.84171e-304	2.21043e-302
18	TGIF1	NM_174886.2	NM_001278682.1	3411925	3449411	451.5	148.5	324	0.458	891	1	889	0.001	392.324	1.28542e-264	8.83727e-263				286	288	205	3	1	4	176	221	221	113	170	99	42.577	3.25441e-229	6.32801e-228
17	SEPT9	NM_006640.4	NM_001293698.1	75315597	75450075	208.5	208.5	13	16.038	213.5	8.5	154.5	0.055	281.691	1.43413e-262	9.51965e-261	transcript1			1298	1371	978	26	37	76	769	784	647	1302	1268	1233	44.1839	0	0
7	CUX1	NM_001202543.1	NM_181552.3	101459184	101460882	343.5	341	21	16.238	250.5	115	250.5	0.459	33.4604	1.22221e-260	7.84254e-259		transcript2		223	252	137	2311	2531	2484	217	247	155	2482	2669	2744	1.06446	0.0703316	0.0935648
10	HNRNPH3	NM_001322445.1;NM_001322438.1	NM_001322449.1;NM_001322441.1;NM_001322437.1	70091450	70092570	296.5	210	296.5	0.708	779	25	779	0.032	20.9327	1.10746e-257	6.66208e-256	transcript2	transcript2		61	70	37	91	110	68	829	881	762	2233	2452	2324	1.77934	1.59418e-23	5.89021e-23
11	EIF4G2	NM_001172705.1	NM_001418.3;NM_001042559.2	10829543	10830582	1861.5	159	1861.5	0.085	1070	481	1070	0.45	0.201845	1.31669e-256	7.68068e-255	transcript2	transcript2		1276	1573	873	2566	2797	2533	1714	2195	1470	5152	5411	4824	1.34359	1.61077e-89	1.372e-88
17	SEPT9	NM_006640.4	NM_001293696.1	75315597	75401151	208.5	208.5	14.5	14.379	213.5	8.5	151.5	0.056	247.615	8.15491e-256	4.61712e-254	transcript1			1298	1371	978	26	37	76	751	755	625	39	29	71	1.70119	3.80208e-14	1.05158e-13
8	FDFT1	NM_001287744.1;NM_001287743.1;NM_001287742.1	NM_001287749.1	11653082	11665452	938	119.5	42.5	2.812	613	1	285	0.004	686.853	3.15928e-235	1.55939e-233				168	239	148	5	49	25	759	899	638	4997	4966	5219	44.8561	0	0
6	MAD2L1BP	NM_001003690.1	NM_014628.2	43597279	43603577	1699.5	145	1699.5	0.085	1548	577.5	1548	0.373	0.229655	2.17979e-215	9.75837e-214	transcript2	transcript2		11	22	18	74	154	58	118	175	95	288	265	274	0.41151	1.02696e-22	3.70206e-22
8	FDFT1	NM_001287756.1;NM_004462.4;NM_001287745.1	NM_001287749.1	11660120	11665452	938	938	42.5	22.071	613	613	285	2.151	9.98981	1.37605e-211	5.88642e-210	transcript1	transcript1		798	904	761	5674	5513	5798	759	899	638	4997	4966	5219	0.959625	0.0221844	0.0320849
16	ALDOA	NM_001127617.2	NM_184041.2;NM_001243177.1	30075818	30076994	1310.5	98.5	1310.5	0.075	228.5	136.5	228.5	0.597	0.125372	3.62632e-207	1.51754e-205	transcript2	transcript2		564	578	404	8760	8001	8353	3801	4204	3166	12832	11383	12632	0.203116	0	0
2	FAM228B	NR_111929.1;NM_001291328.1	NM_001145710.1	24299744	24346350	577.5	12.5	577.5	0.022	123.5	93.5	123.5	0.757	0.0283891	1.06285e-204	4.35318e-203	transcript2	transcript2		15	25	10	22	11	11	16	39	13	15	15	14	0.787525	0.16574	0.208121
6	AMD1	NM_001287215.1	NM_001287216.1;NR_109768.1;NM_001287214.1;NM_001634.5	111135824	111195987	1118	53	1118	0.047	554.5	237.5	554.5	0.428	0.114327	1.27062e-204	5.09573e-203	transcript2	transcript2		172	197	143	464	517	523	3084	3528	2586	3606	3132	3616	0.383649	2.16242e-227	4.16266e-226
14	HSP90AA1	NM_005348.3	NM_001017963.2	102553512	102606086	2650.5	2650.5	228.5	11.6	219	219	122	1.795	6.24251	1.47304e-202	5.78695e-201	transcript1	transcript1		1325	1704	1026	4316	4697	3807	142	127	109	192	173	189	0.462674	2.7748e-87	2.32239e-86
1	S100A13	NM_005979.2	NM_001024210.1	153600715	153606568	561.5	31	471.5	0.066	179.5	125	81	1.543	0.0501621	2.54558e-201	9.80049e-200				91	113	101	10	19	23	150	179	95	259	243	272	10.3775	1.91245e-182	2.8319e-181
8	FDFT1	NM_001287744.1;NM_001287743.1;NM_001287742.1	NM_001287750.1	11653082	11665926	938	119.5	37.5	3.187	613	1	208	0.005	639.112	1.72538e-199	6.51246e-198				168	239	148	5	49	25	1172	1540	1043	6743	6248	6577	34.8312	0	0
1	ENO1	NM_001201483.1	NM_001428.3	8931635	8939151	2060	128.5	2060	0.062	1247.5	358.5	1247.5	0.287	0.21679	6.4817e-197	2.3542e-195	transcript2	transcript2		6947	8405	5927	9710	8625	9356	6115	7624	4922	12501	11573	11396	1.46394	0	0
17	SEPT9	NM_001113493.1	NM_001293697.1	75369272	75447326	208.5	68.5	12	5.708	213.5	1.5	213.5	0.007	739.902	2.25618e-196	8.04288e-195		transcript2		915	942	696	25	34	68	760	768	637	1183	1080	1111	30.5233	0	0
8	FDFT1	NM_001287747.1	NM_001287749.1	11660553	11665452	938	852	42.5	20.047	613	603	285	2.116	9.18565	3.31053e-192	1.138e-190				760	907	660	4850	4706	5077	759	899	638	4997	4966	5219	1.05188	0.00576618	0.00886573
8	FDFT1	NM_001287748.1	NM_001287749.1	11660598	11665452	938	852	42.5	20.047	613	603	285	2.116	9.18565	3.31053e-192	1.138e-190				690	826	603	4414	4189	4514	759	899	638	4997	4966	5219	1.06868	0.00039912	0.000682333
2	TSGA10	NM_182911.3	NM_025244.2	99758037	99771187	1666.5	1666.5	912.5	1.826	1366	1366	223	6.126	0.310009	1.24533e-187	4.13322e-186	transcript1	transcript1		6	24	13	33	41	38	25	30	21	67	47	46	0.794573	0.0859445	0.112777
3	RPL32	NM_001007074.1	NM_001007073.1;NM_000994.3	12881949	12883081	1138.5	130.5	1138.5	0.115	1332.5	648.5	1332.5	0.487	0.239528	5.25929e-185	1.68735e-183	transcript2	transcript2		8122	10406	6760	18700	18525	16508	2985	3611	2442	7395	7522	6582	1.11805	2.18955e-39	1.06706e-38
15	ISG20	NR_130134.1;NM_001303235.1;NM_001303233.1;NM_001303234.1	NM_001303237.1;NM_002201.5;NM_001303236.1	89178868	89181974	207	188.5	207	0.911	1040.5	162	1040.5	0.156	5.66414	1.06919e-174	3.31966e-173	transcript2	transcript2		17	17	7	116	185	98	33	53	38	1578	1954	1499	4.42281	2.93903e-52	1.71443e-51
12	APOLD1	NM_001130415.1	NM_030817.2	12878851	12938541	320.5	320.5	73.5	4.361	1140	1140	6.5	175.385	0.024205	1.52997e-167	4.4624e-166	transcript1	transcript1		50	46	31	132	266	158	21	37	28	16	46	29	0.240658	1.15706e-45	6.25658e-45
6	HMGA1	NM_001319081.1;NM_001319077.1;NM_001319079.1;NM_145903.2;NM_001319078.1;NM_002131.3;NM_001319080.1;NM_145899.2;NM_001319082.1	NM_145905.2	34204577	34206568	449	448.5	91.5	4.902	234	146.5	234	0.626	7.73022	2.96833e-166	8.28122e-165		transcript2		2433	2631	2111	5104	5101	4962	4505	5026	4002	11611	11575	11286	1.20523	1.10065e-75	8.37451e-75
19	PNPLA6	NM_006702.4	NM_001166114.1	7599038	7600589	264.5	215	176.5	1.218	379	41.5	379	0.109	11.2147	1.28895e-165	3.49469e-164		transcript2		44	31	22	35	24	46	306	278	284	388	381	348	1.18113	0.053354	0.0726354
19	PNPLA6	NM_001166112.1	NM_001166114.1	7599128	7600589	264.5	215	176.5	1.218	379	41.5	379	0.109	11.2147	1.28895e-165	3.49469e-164		transcript2		79	65	51	53	45	70	306	278	284	388	381	348	1.48142	2.36406e-09	5.55656e-09
1	RUSC1	NM_001105204.1;NM_001105203.1	NR_103478.1;NM_001278230.1	155290640	155294186	149.5	149.5	83.5	1.79	900	900	44.5	20.225	0.0883247	6.02388e-163	1.58849e-161	transcript1	transcript1		37	9	12	71	79	60	115	139	113	273	148	290	0.521955	6.37915e-13	1.70791e-12
7	C7orf49	NM_001243753.1;NM_001243755.1	NM_001243749.1;NM_001243751.1;NM_001305629.1;NM_024033.3;NM_001243754.1	134854226	134855578	1625	99.5	1616.5	0.062	1009.5	286.5	981	0.292	0.213364	2.70702e-159	6.76754e-158				148	164	83	528	484	478	73	108	50	557	510	513	1.80633	4.54674e-30	1.91102e-29
17	SEPT9	NM_006640.4	NM_001113496.1	75315597	75446613	208.5	208.5	12	17.375	213.5	8.5	57.5	0.148	113.015	2.77438e-159	6.84702e-158	transcript1			1298	1371	978	26	37	76	765	780	628	491	487	506	17.5717	0	0
17	SEPT9	NM_001113493.1	NM_001113495.1	75369272	75471325	208.5	68.5	15.5	4.419	213.5	1.5	169.5	0.009	471.218	7.65323e-159	1.86487e-157				915	942	696	25	34	68	770	778	628	1313	1238	1223	33.9362	0	0
18	TGIF1	NM_001278686.1	NM_173209.2;NM_001278684.1;NM_173208.2	3412854	3449649	451.5	81.5	323.5	0.252	891	1	891	0.001	214.95	6.33107e-158	1.52341e-156		transcript2		106	117	74	3	1	4	254	351	286	238	258	210	21.3759	2.83448e-121	3.04825e-120
17	SLC16A3	NM_004207.3	NM_001206951.1	80186887	80192775	577	577	40.5	14.247	50.5	33	50	0.66	20.7758	1.82919e-157	4.29413e-156	transcript1			225	210	186	36	48	44	227	236	198	24	45	47	0.849614	0.0461137	0.063361
18	TGIF1	NM_001278686.1	NM_001278682.1	3412854	3449411	451.5	81.5	324	0.252	891	1	889	0.001	213.944	2.512e-157	5.82602e-156				106	117	74	3	1	4	176	221	221	113	170	99	16.2739	6.50177e-90	5.56262e-89
8	FDFT1	NM_001287756.1;NM_004462.4;NM_001287745.1	NM_001287750.1	11660120	11665926	938	938	37.5	25.013	613	613	208	2.947	8.57563	1.54441e-154	3.49764e-153	transcript1	transcript1		798	904	761	5674	5513	5798	1172	1540	1043	6743	6248	6577	0.757125	1.09396e-66	7.62998e-66
7	C7orf49	NM_001243753.1;NM_001243755.1	NM_001243752.1	134854226	134855276	1625	99.5	1625	0.061	1009.5	286.5	1009.5	0.284	0.218673	3.45638e-154	7.73667e-153	transcript2	transcript2		148	164	83	528	484	478	239	252	169	748	747	734	0.893867	0.00739605	0.0112159
17	SEPT9	NM_001113493.1	NM_001293698.1	75369272	75450075	208.5	68.5	13	5.269	213.5	1.5	154.5	0.01	516.825	9.80589e-154	2.14504e-152				915	942	696	25	34	68	769	784	647	1302	1268	1233	33.8279	0	0
6	SOD2	NM_001322819.1	NM_001322817.1	160148387	160183561	1750.5	663.5	269	2.467	725	55	175.5	0.313	7.57344	1.40647e-148	2.94289e-147				230	293	202	1002	1109	874	264	349	237	1291	1396	1376	1.16489	2.5206e-06	5.07016e-06
13	HMGB1	NM_001313892.1	NM_001313893.1	31038464	31191734	333	178.5	264	0.676	408	408	85.5	4.772	0.14745	2.04649e-148	4.23602e-147		transcript1		2319	2773	1573	6735	6618	6498	74	126	90	194	237	227	0.753981	8.81205e-12	2.24678e-11
8	FDFT1	NM_001287744.1;NM_001287743.1;NM_001287742.1	NM_001287751.1	11653082	11666653	938	119.5	30	3.983	613	1	125.5	0.008	437.848	6.87343e-148	1.39277e-146				168	239	148	5	49	25	649	930	585	3245	2963	3069	28.6659	0	0
2	ANKMY1	NM_001282771.1;NM_001282780.1;NM_017844.3;NM_001282781.1;NM_016552.3	NM_001308375.1	241497438	241500527	593.5	31.5	593.5	0.053	183.5	117	183.5	0.638	0.0851797	7.1522e-148	1.43416e-146	transcript2	transcript2		13	21	13	119	133	177	80	78	91	516	529	556	0.742252	0.00185359	0.00300098
17	SEPT9	NM_001113493.1	NM_001293696.1	75369272	75401151	208.5	68.5	14.5	4.724	213.5	1.5	151.5	0.01	437.4	2.02045e-147	4.00965e-146				915	942	696	25	34	68	751	755	625	39	29	71	1.30322	0.000283405	0.000487974
1	RERE	NM_001042682.1	NM_012102.3;NM_001042681.1	8483747	8877699	539	32	539	0.059	191	133	191	0.696	0.0885537	2.39283e-146	4.65272e-145	transcript2	transcript2		168	194	207	731	879	779	423	412	409	678	534	880	0.397305	7.01772e-169	9.38133e-168
2	LIMS1	NM_001193483.2	NM_001193484.1	109150811	109237702	621.5	621.5	18	34.528	185	185	91.5	2.022	15.6233	2.29783e-145	4.42332e-144	transcript1	transcript1		218	286	208	328	334	357	163	217	177	564	557	510	2.03783	8.27245e-72	6.12479e-71
8	FDFT1	NM_001287747.1	NM_001287750.1	11660553	11665926	938	852	37.5	22.72	613	603	208	2.899	7.90502	9.6516e-140	1.76946e-138				760	907	660	4850	4706	5077	1172	1540	1043	6743	6248	6577	0.829735	1.12407e-29	4.704e-29
8	FDFT1	NM_001287748.1	NM_001287750.1	11660598	11665926	938	852	37.5	22.72	613	603	208	2.899	7.90502	9.6516e-140	1.76946e-138				690	826	603	4414	4189	4514	1172	1540	1043	6743	6248	6577	0.843024	9.75317e-24	3.6315e-23
12	ATP5G2	NM_001330269.1	NM_001002031.2	54069203	54070512	228	214	217.5	0.984	221	221	3	73.667	0.0133382	7.95168e-139	1.44406e-137		transcript1		581	690	481	1190	1153	1149	185	212	161	78	78	55	0.190924	6.64559e-284	1.45372e-282
1	S100A13	NM_001024213.1	NM_005979.2	153599524	153600715	561.5	561	31	18.097	179.5	179.5	125	1.436	12.0203	1.50754e-138	2.71216e-137		transcript1		682	879	600	115	80	120	91	113	101	10	19	23	1.20268	0.0482659	0.0662709
4	APBB2	NM_001166053.1;NM_001166054.1	NM_004307.1;NM_001166050.1;NM_001330656.1;NM_173075.4;NM_001330658.1	40859209	41216635	129.5	6.5	129.5	0.05	87.5	82	14	5.857	0.00841748	2.31394e-135	4.12438e-134	transcript2			84	103	60	326	272	349	89	109	56	568	623	591	1.83349	3.16802e-27	1.26001e-26
18	TGIF1	NM_173209.2;NM_001278684.1;NM_173208.2	NM_173210.2;NM_170695.3	3449649	3451403	451.5	323.5	203	1.594	891	891	114	7.816	0.206878	1.74141e-133	3.04747e-132		transcript1		254	351	286	238	258	210	693	860	614	240	251	222	0.417117	1.1825e-117	1.23044e-116
18	TGIF1	NM_001278682.1	NM_173210.2;NM_170695.3	3449411	3451403	451.5	324	203	1.596	891	889	114	7.798	0.207819	1.09742e-132	1.88619e-131				176	221	221	113	170	99	693	860	614	240	251	222	0.539856	4.27806e-43	2.21378e-42
1	RUSC1	NM_001105204.1;NM_001105203.1	NM_001105205.1;NM_001278227.1;NM_001278229.1;NM_014328.4;NM_001278228.1	155290640	155293728	149.5	149.5	70.5	2.121	900	900	44.5	20.225	0.104488	3.64384e-131	6.20743e-130	transcript1	transcript1		37	9	12	71	79	60	53	80	60	276	158	272	0.987326	0.931755	0.950015
1	PIK3R3	NM_001328650.1	NM_001114172.1;NM_001328649.1	46597443	46598708	3008.5	105	2999.5	0.035	909	145.5	903.5	0.161	0.224273	1.92415e-129	3.24912e-128				100	112	67	273	318	240	11	21	7	45	96	54	1.57608	2.37104e-05	4.43993e-05
1	PIK3R3	NM_001328650.1	NM_001303428.1	46597443	46598467	3008.5	105	2995.5	0.035	909	145.5	904	0.161	0.224733	4.48646e-129	7.50994e-128				100	112	67	273	318	240	8	20	7	26	71	45	1.27702	0.0358869	0.0503149
10	IDI1	NM_001317956.1;NM_001317957.1	NM_001317955.1;NR_134300.1	1094823	1102656	1308	1308	145	9.021	2866	2866	53	54.075	0.168239	4.48991e-126	7.32463e-125	transcript1	transcript1		176	199	123	870	1036	937	121	198	134	516	619	556	0.654403	1.26641e-24	4.79888e-24
19	UBA52	NM_001321017.1	NM_001321021.1	18682540	18683650	761.5	761.5	155	4.913	556	556	403	1.38	3.56073	6.23639e-124	1.00042e-122	transcript1	transcript1		8	20	15	31	51	20	1231	1583	1092	5750	5350	5075	1.8157	6.20779e-09	1.42262e-08
17	SLC16A3	NM_004207.3	NM_001206952.1	80186887	80193650	577	577	42	13.738	50.5	33	40.5	0.815	16.0212	2.52227e-123	3.97981e-122	transcript1			225	210	186	36	48	44	253	236	215	28	49	45	0.839201	0.0293605	0.041897
10	CUL2	NM_001324376.1;NM_001198779.1;NM_001198778.1	NM_001198777.1	35363258	35379570	867.5	21.5	867.5	0.025	363.5	105	363.5	0.289	0.0854947	1.62181e-122	2.5382e-121	transcript2	transcript2		135	133	75	324	331	334	92	99	55	133	151	143	0.601528	5.3735e-18	1.67108e-17
10	CUL2	NM_001324376.1;NM_001198779.1;NM_001198778.1	NM_003591.3;NM_001324375.1	35363258	35379311	867.5	21.5	867	0.025	363.5	105	363.5	0.289	0.0855516	1.94388e-122	3.01772e-121		transcript2		135	133	75	324	331	334	132	145	70	330	305	315	0.952123	0.352802	0.41386
19	UBA52	NM_003333.4;NM_001321022.1;NM_001033930.2	NM_001321021.1	18682612	18683650	761.5	716.5	155	4.623	556	520.5	403	1.292	3.57167	2.36427e-122	3.64098e-121				1031	1336	908	4311	4008	3779	1231	1583	1092	5750	5350	5075	1.12101	1.1159e-13	3.06434e-13
8	CHMP7	NM_152272.4	NM_001317899.1	23101150	23104105	468	1	468	0.002	440	141.5	440	0.322	0.0063501	2.74547e-122	4.19447e-121	transcript2	transcript2		2	2	7	661	759	692	141	211	123	947	867	989	0.0392696	2.58832e-198	4.08402e-197
6	SOD2	NM_000636.3;NM_001024465.2;NM_001322815.1;NM_001322814.1;NM_001024466.2	NM_001322819.1	160114360	160148387	1750.5	1750.5	663.5	2.638	725	725	55	13.182	0.202512	4.11922e-122	6.2437e-121	transcript1	transcript1		201	235	121	599	449	586	230	293	202	1002	1109	874	1.39415	2.84347e-19	9.1228e-19
13	ING1	NM_198217.2	NM_005537.5	111364970	111367359	4103	189.5	46	4.12	5341	34	128.5	0.265	15.2136	1.57021e-119	2.34314e-118				18	13	17	22	27	31	116	151	130	526	563	509	2.46509	1.00726e-17	3.11231e-17
4	NDUFC1	NM_002494.3	NM_001184989.1;NM_001184988.1;NM_001184987.1;NM_001184990.1	140222388	140223705	317	313.5	138.5	2.264	741	741	49	15.122	0.148683	1.11832e-118	1.65597e-117		transcript1		216	332	180	179	124	176	248	321	180	603	560	694	3.75116	3.85808e-223	7.14115e-222
4	NDUFC1	NM_001184986.1;NM_001184991.1	NM_001184989.1;NM_001184988.1;NM_001184987.1;NM_001184990.1	140222364	140223705	317	317	138.5	2.289	741	741	49	15.122	0.150484	4.05318e-117	5.86644e-116	transcript1	transcript1		363	566	330	290	242	296	248	321	180	603	560	694	3.74805	7.10977e-304	1.80083e-302
16	ALDOA	NM_184043.2	NM_184041.2;NM_001243177.1	30075600	30076994	1310.5	101.5	1310.5	0.077	228.5	95	228.5	0.416	0.185397	1.43384e-115	2.05981e-114	transcript2	transcript2		501	475	347	9014	8237	8546	3801	4204	3166	12832	11383	12632	0.169313	0	0
19	ARHGAP45	NM_001321232.1	NM_001282335.1	1067497	1071220	100	7	100	0.07	95.5	94	22.5	4.178	0.0160717	3.85276e-109	5.29754e-108	transcript2			45	32	33	667	668	713	108	117	118	910	879	1049	0.451214	5.56927e-36	2.62123e-35
17	NPLOC4	NR_130139.1	NM_017921.3	79544459	79604179	207	29	207	0.14	107	104.5	53	1.972	0.0739823	1.02978e-106	1.38624e-105	transcript2			376	424	313	287	201	350	383	330	282	477	306	457	1.65708	2.88385e-44	1.52093e-43
22	CENPM	NM_001110215.2	NM_001304372.1;NM_001304370.1;NM_001304373.1	42336223	42342758	399.5	35.5	399.5	0.089	472	283	472	0.6	0.147467	1.07523e-106	1.43223e-105	transcript2	transcript2		177	207	119	1081	1252	1259	363	464	364	2684	3064	2904	1.01945	0.567562	0.629352
9	SET	NM_001122821.1	NM_001248000.1	131445934	131447365	359.5	359.5	153	2.35	170.5	53	160.5	0.33	6.86722	1.07882e-106	1.43223e-105	transcript1			1910	2172	1387	6866	7161	6254	1076	1160	743	4207	4322	3877	1.12317	3.38834e-15	9.70617e-15
1	RSRP1	NR_135143.1;NR_135784.1;NR_135786.1;NR_135780.1;NR_135778.1;NR_135782.1;NR_135781.1;NR_135783.1;NR_135144.1;NR_135785.1;NM_020317.4	NR_135789.1;NR_135787.1;NM_001321772.1;NR_135788.1	25574010	25664745	1001	1001	16.5	60.667	840	840	153.5	5.472	10.8074	1.64812e-106	2.17303e-105	transcript1	transcript1		182	258	215	1069	1300	1170	145	140	103	910	1032	1116	1.45322	2.77128e-21	9.54332e-21
4	JADE1	NM_001287437.1;NM_199320.3	NM_001287441.1	129730778	129732425	430	429.5	236	1.82	373	178.5	370.5	0.482	3.72096	3.306e-106	4.32928e-105				81	50	51	301	335	315	121	71	76	370	345	329	0.749501	2.61113e-06	5.23586e-06
21	DYRK1A	NM_001396.4	NM_101395.2	38737875	38739859	174.5	59.5	173.5	0.343	544	7	544	0.013	26.9155	4.05307e-106	5.27173e-105		transcript2		24	33	21	32	31	18	160	182	186	513	538	517	2.85856	2.37531e-30	1.00494e-29
1	PLEKHG5	NM_001265594.1	NM_198681.3	6550654	6580121	99	60	99	0.606	352.5	8.5	352.5	0.024	25.0927	4.06416e-105	5.25068e-104	transcript2	transcript2		59	74	48	16	24	32	28	52	33	28	10	15	1.18896	0.179879	0.223846
18	TGIF1	NM_173209.2;NM_001278684.1;NM_173208.2	NM_173211.1	3449649	3453772	451.5	323.5	149.5	2.164	891	891	83.5	10.671	0.21523	1.23643e-104	1.57624e-103		transcript1		254	351	286	238	258	210	592	706	549	152	176	168	0.339836	3.23268e-156	4.01478e-155
1	SLC39A1	NM_001271959.1	NM_014437.4	153935968	153940208	374	368	158.5	2.322	284	152.5	284	0.537	4.33314	4.2117e-104	5.33389e-103		transcript2		197	271	176	155	216	205	15	10	13	204	245	224	18.1773	1.53321e-285	3.43189e-284
18	TGIF1	NM_001278682.1	NM_173211.1	3449411	3453772	451.5	324	149.5	2.167	891	889	83.5	10.647	0.216268	5.79175e-104	7.28701e-103				176	221	221	113	170	99	592	706	549	152	176	168	0.439214	1.59145e-68	1.15171e-67
2	PNKD	NM_001077399.2	NM_022572.4	219135115	219187902	147	147	129.5	1.135	205	205	4	51.25	0.0231346	6.96995e-104	8.71243e-103	transcript1	transcript1		195	170	124	721	615	734	77	84	60	34	41	45	0.130589	5.49389e-221	9.9771e-220
1	PLEKHG5	NM_001042664.1	NM_198681.3	6550640	6580121	99	59	99	0.596	352.5	8.5	352.5	0.024	24.6632	1.96744e-103	2.41231e-102	transcript2	transcript2		59	74	48	16	24	32	28	52	33	28	10	15	1.18896	0.179879	0.223846
1	SLC39A1	NM_001271957.1	NM_014437.4	153935844	153940208	374	367.5	158.5	2.319	284	153.5	284	0.54	4.29904	3.67221e-103	4.47406e-102		transcript2		230	296	199	157	214	207	15	10	13	204	245	224	20.4196	0	0
19	TMEM91	NM_001098825.1	NM_001042595.2	41869871	41883169	528	528	42	12.571	308.5	308.5	160	1.928	6.40025	1.4424e-102	1.7463e-101	transcript1	transcript1		93	127	100	164	222	189	11	22	19	43	64	52	1.64887	5.21757e-07	1.08935e-06
16	USP7	NR_135826.1	NM_003470.2	9043511	9057341	144	21.5	144	0.149	114	105.5	37.5	2.813	0.0543681	6.12433e-102	7.32257e-101	transcript2			196	209	130	732	695	778	368	345	282	1403	1245	1331	0.969663	0.381802	0.443287
21	DYRK1A	NM_001347722.1	NM_101395.2	38738185	38739859	174.5	59.5	173.5	0.343	544	8.5	544	0.016	21.4884	1.24447e-101	1.47877e-100		transcript2		37	28	13	27	47	33	160	182	186	513	538	517	2.19041	5.86492e-19	1.85386e-18
21	DYRK1A	NM_001396.4	NM_001347723.1;NM_001347721.1	38737875	38739236	174.5	59.5	174.5	0.341	544	7	522	0.013	25.6932	1.6633e-101	1.96433e-100	transcript2			24	33	21	32	31	18	573	584	574	1899	2189	2006	3.38329	5.59557e-45	2.99207e-44
7	SLC4A2	NM_001199692.2	NM_001199694.2	150755287	150759729	189.5	84.5	167	0.506	227	129.5	16	8.094	0.061389	5.69088e-101	6.67984e-100				47	46	38	96	54	87	554	616	522	585	472	618	0.556599	2.6819e-19	8.61879e-19
18	TGIF1	NM_174886.2	NM_003244.3	3411925	3450170	451.5	148.5	451.5	0.329	891	1	398.5	0.003	128.722	3.02146e-100	3.52504e-99	transcript2			286	288	205	3	1	4	947	1089	840	368	321	328	25.132	6.35521e-155	7.79222e-154
7	SLC4A2	NM_001199692.2	NM_001199693.1	150755287	150759634	189.5	84.5	167	0.506	227	129.5	16.5	7.848	0.0632668	4.51905e-100	5.24046e-99				47	46	38	96	54	87	514	582	504	563	454	583	0.562633	1.47636e-18	4.62111e-18
18	TGIF1	NM_173207.2	NM_173209.2;NM_001278684.1;NM_173208.2	3447584	3449649	451.5	55	323.5	0.17	891	4.5	891	0.005	31.6577	1.22938e-99	1.41709e-98		transcript2		136	189	150	23	19	14	254	351	286	238	258	210	6.43396	4.42988e-127	4.84518e-126
19	ARHGAP45	NM_001258328.2	NM_001282335.1	1065922	1071220	100	9	100	0.09	95.5	88	22.5	3.911	0.0221734	1.29827e-99	1.48761e-98	transcript2			24	15	20	34	29	42	108	117	118	910	879	1049	4.73598	2.49983e-66	1.731e-65
4	MAEA	NM_001297430.1;NM_001297431.1;NR_123716.1;NM_005882.4;NM_001017405.2	NM_001297433.1	1283639	1303579	1375.5	1375.5	17.5	78.6	222.5	222.5	37	6.014	13.0498	1.71665e-99	1.95536e-98	transcript1	transcript1		280	328	230	530	492	486	284	326	234	514	469	467	0.954199	0.190135	0.234923
18	TGIF1	NM_173207.2	NM_001278682.1	3447584	3449411	451.5	55	324	0.17	891	4.5	889	0.005	31.5049	3.31309e-99	3.72965e-98				136	189	150	23	19	14	176	221	221	113	170	99	4.96005	4.30529e-83	3.4532e-82
20	BCL2L1	NR_134257.1	NM_001322240.1;NM_001317921.1;NM_001322239.1;NM_001317920.1	30310133	30311802	112	64.5	46.5	1.387	333.5	333	11	30.273	0.0476128	1.34954e-97	1.49303e-96				2242	2502	1751	4353	5002	4350	58	46	32	85	108	89	0.971253	0.652073	0.710782
7	SLC4A2	NM_003040.3	NM_001199694.2	150756657	150759729	189.5	189.5	167	1.135	227	227	16	14.188	0.0802877	2.37606e-97	2.61366e-96	transcript1	transcript1		355	388	353	475	430	485	554	616	522	585	472	618	0.779455	4.81252e-16	1.42088e-15
21	DYRK1A	NM_001347722.1	NM_001347723.1;NM_001347721.1	38738185	38739236	174.5	59.5	174.5	0.341	544	8.5	522	0.016	20.5578	3.75836e-97	4.11071e-96	transcript2			37	28	13	27	47	33	573	584	574	1899	2189	2006	2.60637	2.50721e-30	1.05841e-29
7	SLC4A2	NM_003040.3	NM_001199693.1	150756657	150759634	189.5	189.5	167	1.135	227	227	16.5	13.758	0.082867	1.96437e-96	2.13639e-95	transcript1	transcript1		355	388	353	475	430	485	514	582	504	563	454	583	0.787497	1.40066e-14	3.91901e-14
22	CENPM	NM_001110215.2	NM_001304371.1	42336223	42343168	399.5	35.5	325	0.109	472	283	408.5	0.693	0.156034	2.84098e-96	3.07241e-95				177	207	119	1081	1252	1259	158	225	164	1462	1743	1505	1.20388	1.01885e-06	2.10212e-06
6	SYNCRIP	NM_001159675.1	NM_001159674.1;NM_001253771.1	86351169	86352608	404.5	64.5	404.5	0.159	477	305.5	477	0.64	0.226363	5.23911e-96	5.57198e-95	transcript2	transcript2		1088	1130	832	4129	4096	3989	588	629	462	3210	3056	3042	1.38306	8.50049e-64	5.68175e-63
6	SYNCRIP	NM_001159675.1	NM_001159677.1	86351169	86353043	404.5	64.5	404.5	0.159	477	305.5	477	0.64	0.226363	5.23911e-96	5.57198e-95	transcript2	transcript2		1088	1130	832	4129	4096	3989	597	635	468	3250	3109	3116	1.39058	1.95233e-66	1.35677e-65
8	YWHAZ	NM_001135701.1;NM_001135700.1	NM_001135699.1	101963560	101965221	246.5	59	138.5	0.426	273	147	25	5.88	0.0755906	5.87839e-96	6.21752e-95				3044	3395	1762	2846	2847	2769	603	795	468	1166	1128	1178	1.78904	3.10009e-210	5.14454e-209
6	SYNCRIP	NM_001159675.1	NM_001159673.1	86351169	86352640	404.5	64.5	404	0.16	477	305.5	477	0.64	0.226657	7.98738e-96	8.40203e-95		transcript2		1088	1130	832	4129	4096	3989	591	629	464	3213	3071	3057	1.38386	3.86241e-64	2.60882e-63
13	PHF11	NR_135322.1;NM_001040443.2	NM_001040444.2	50069746	50071192	173.5	157	77	2.039	818.5	818.5	66	12.402	0.164771	8.64602e-95	8.99654e-94		transcript1		110	121	56	198	214	223	87	108	59	184	222	199	1.06823	0.282884	0.338862
6	SOD2	NM_001322820.1	NM_001322817.1	160147976	160183561	1750.5	662	269	2.461	725	102	175.5	0.581	4.1285	1.57446e-93	1.62077e-92				130	156	70	208	276	251	264	349	237	1291	1396	1376	2.31361	3.71739e-86	3.08447e-85
6	EZR	NM_003379.4	NM_001111077.1	159239340	159240456	781.5	781.5	569	1.373	1326	1326	437.5	3.031	0.452214	2.29933e-93	2.35437e-92	transcript1	transcript1		2046	2369	1237	5282	4946	5263	752	909	453	1674	1709	1734	0.884081	2.23187e-12	5.83744e-12
17	SEC14L1	NM_001204408.1	NM_001144001.1	75084725	75181295	1100	1100	24.5	44.898	377.5	377.5	71.5	5.28	8.52025	3.63902e-93	3.68691e-92	transcript1	transcript1		212	245	170	667	774	828	430	511	429	980	941	1021	0.595079	4.54805e-59	2.87993e-58
17	SEC14L1	NM_001204410.1	NM_001144001.1	75085235	75181295	1100	1100	24.5	44.898	377.5	377.5	71.5	5.28	8.52025	3.63902e-93	3.68691e-92	transcript1	transcript1		157	157	135	518	469	495	430	511	429	980	941	1021	0.653384	7.47613e-32	3.27081e-31
11	CYB561A3	NM_001161452.1	NM_001161454.1;NM_153611.4;NM_001300763.1	61124361	61129755	550	22	550	0.04	150.5	63	150.5	0.419	0.095587	3.22309e-92	3.23148e-91	transcript2	transcript2		100	98	77	734	897	789	147	197	154	1235	1656	1336	0.965254	0.452108	0.51222
15	PCLAF	NM_014736.5;NM_001029989.2	NR_109934.1	64673709	64679886	628	628	133	4.722	286.5	286.5	222	1.291	3.66592	1.10425e-91	1.10139e-90	transcript1	transcript1		777	976	643	2336	1981	2252	9	22	7	31	37	33	0.94553	0.644588	0.704222
19	DMPK	NM_001081563.2	NM_001288764.1;NM_004409.4;NM_001081560.2;NM_001081562.2;NM_001288766.1	46283861	46285815	692	50.5	692	0.073	366	141	366	0.385	0.186838	5.16693e-91	5.10069e-90	transcript2	transcript2		380	359	196	435	361	452	207	196	155	251	218	182	0.862203	0.000402728	0.000687889
2	CNPPD1	NM_015680.5;NR_135629.1	NM_001321389.1	220041715	220042828	462.5	100	438	0.228	154.5	154.5	139.5	1.108	0.208113	6.34302e-91	6.22975e-90		transcript1		136	143	129	790	676	905	12	29	20	75	75	61	0.590357	1.90186e-09	4.48112e-09
5	TNFAIP8	NM_001077654.2;NM_001286815.1;NM_001286817.1	NM_014350.3	118604387	118691515	130.5	130.5	3	43.5	538.5	73	95.5	0.764	58.976	7.40539e-91	7.23623e-90	transcript1			140	125	103	680	682	700	124	104	80	1019	1088	1006	1.80053	6.33789e-36	2.97572e-35
16	MCRIP2	NM_001331230.1;NR_138605.1;NR_138607.1;NR_138606.1;NM_001331229.1;NM_138418.3;NR_138608.1;NR_138604.1	NR_138611.1;NR_138610.1	691804	693054	909.5	909.5	42.5	21.4	74	74	33.5	2.209	9.6551	1.06979e-90	1.04008e-89	transcript1	transcript1		130	148	98	441	291	515	176	199	151	326	242	380	0.547867	1.01304e-38	4.89974e-38
3	DALRD3	NM_001009996.2;NM_001276405.1	NM_018114.5	49056041	49058504	7049.5	156	7049.5	0.022	7405	417	7405	0.056	0.393139	1.73515e-90	1.67848e-89	transcript2	transcript2		130	149	128	251	282	283	62	105	40	533	676	440	3.92197	2.89276e-147	3.4163e-146
22	PISD	NM_178022.1	NM_001326416.1;NM_001326417.1;NM_001326419.1;NM_001326414.1;NM_001326411.1;NM_001326421.1;NM_001326412.1;NM_001326415.1;NM_001326413.1;NM_001326418.1;NM_001326420.1	32034489	32058550	470	10.5	470	0.022	120.5	47.5	120.5	0.394	0.0564241	2.6439e-90	2.54476e-89	transcript2	transcript2		107	102	98	214	227	242	82	113	90	116	138	141	0.625472	4.16829e-15	1.18874e-14
11	SLC3A2	NM_001012664.2;NM_001012662.2;NM_002394.5	NR_037193.1	62623484	62649171	1226	339.5	162.5	2.089	915	400	618.5	0.647	3.15369	3.43978e-89	3.27801e-88				214	235	226	2180	1821	1942	992	1218	856	3201	3026	2868	0.339448	0	0
7	AHCYL2	NM_001130720.2;NM_015328.3	NM_001130722.2	128864855	129015484	725.5	178	134	1.328	266.5	266.5	20.5	13	0.101592	1.15837e-88	1.09846e-87		transcript1		175	208	209	335	366	448	213	246	149	73	65	81	0.189802	2.07683e-226	3.91951e-225
3	ANKRD28	NM_001195099.1	NM_001195098.1	15798058	15839691	114	15	114	0.132	213	64.5	15	4.3	0.0306359	2.06106e-88	1.94487e-87	transcript2			141	207	629	880	384	419	88	104	567	899	344	400	1.31198	3.45946e-13	9.40603e-13
15	PKM	NM_001206799.1	NM_001206796.2;NM_001316318.1;NM_182470.3;NM_001206798.2;NM_182471.3;NM_002654.5;NM_001206797.2	72522063	72523965	186	186	155.5	1.196	299.5	299.5	34.5	8.681	0.143354	2.79761e-88	2.62702e-87	transcript1	transcript1		2949	3177	2077	5431	5077	5367	2977	3242	2153	5597	5208	5480	1.00466	0.678873	0.733762
8	FDFT1	NM_001287756.1;NM_004462.4;NM_001287745.1	NM_001287751.1	11660120	11666653	938	938	30	31.267	613	613	125.5	4.884	6.40262	1.3804e-87	1.28994e-86	transcript1	transcript1		798	904	761	5674	5513	5798	649	930	585	3245	2963	3069	0.623153	2.68151e-144	3.09096e-143
2	ACYP2	NM_001320587.1;NM_001320586.1	NM_001320588.1	54198240	54350315	133.5	133.5	10	13.35	103	53.5	95.5	0.56	22.127	1.42045e-87	1.32095e-86	transcript1			93	76	45	85	52	64	25	23	25	230	240	285	10.4559	7.27517e-182	1.06096e-180
20	BCL2L1	NM_001322242.1	NM_001322240.1;NM_001317921.1;NM_001322239.1;NM_001317920.1	30310355	30311802	112	76.5	46.5	1.645	333.5	333.5	11	30.318	0.0564329	8.41786e-87	7.7533e-86		transcript1		286	346	256	959	1270	1047	58	46	32	85	108	89	0.558115	3.38152e-20	1.12815e-19
7	IFRD1	NM_001550.3	NM_001197079.1	112090483	112092113	579	579	37	15.649	207	207	92.5	2.238	6.53875	1.55045e-86	1.41451e-85	transcript1	transcript1		244	308	167	1240	1219	1267	99	122	66	494	418	448	0.908998	0.0329686	0.0464262
7	IFRD1	NR_120333.1	NM_001197079.1	112090563	112092113	579	579	37	15.649	207	207	92.5	2.238	6.53875	1.55045e-86	1.41451e-85	transcript1	transcript1		244	306	167	1238	1218	1261	99	122	66	494	418	448	0.908743	0.032516	0.0459906
2	SPRED2	NM_001128210.1	NM_181784.2	65593931	65659656	537	18.5	537	0.034	705.5	208	705.5	0.295	0.118732	1.65145e-86	1.49251e-85	transcript2	transcript2		125	171	99	904	923	871	384	426	284	1716	1809	1860	0.722239	4.56568e-19	1.45272e-18
4	UBE2D3	NM_001300795.1	NM_181890.2;NM_181893.2	103747017	103790050	273.5	118.5	246.5	0.481	399.5	261.5	120	2.179	0.221985	1.29453e-85	1.16447e-84				1194	1291	952	3139	3365	3298	50	60	34	196	203	143	1.30499	1.41134e-06	2.88104e-06
1	POU2F1	NR_037163.1	NM_001198783.1	167190123	167298281	942.5	942.5	48.5	19.433	308.5	308	86.5	3.561	5.61974	4.29294e-85	3.80825e-84	transcript1			95	83	37	41	50	51	98	87	52	316	351	368	6.45508	2.69577e-151	3.22321e-150
1	POU2F1	NM_001198786.1;NM_002697.3	NM_001198783.1	167190066	167298281	942.5	942	48.5	19.423	308.5	308.5	86.5	3.566	5.60673	7.78546e-85	6.84338e-84		transcript1		96	83	37	42	50	51	98	87	52	316	351	368	6.43522	2.58753e-151	3.11313e-150
3	POLR2H	NM_001346879.1;NM_006232.4;NM_001278699.2	NM_001278714.1;NM_001278698.1;NM_001278715.1	184079505	184080771	1343	147.5	1343	0.11	2044.5	47.5	2044.5	0.023	4.55689	2.73454e-84	2.3819e-83	transcript2	transcript2		69	112	76	313	306	402	540	684	519	1454	1142	1441	0.584758	2.26815e-35	1.05209e-34
17	RARA	NM_001145302.2;NM_001145301.2	NM_001024809.3	38474473	38498271	298.5	298.5	40	7.462	174.5	174.5	147	1.187	6.31323	1.56718e-83	1.35283e-82	transcript1	transcript1		59	64	44	74	50	84	66	97	42	57	50	71	0.720528	0.000121812	0.000216717
3	POLR2H	NM_001278700.1	NM_001278714.1;NM_001278698.1;NM_001278715.1	184079502	184080771	1343	146.5	1343	0.109	2044.5	47.5	2044.5	0.023	4.5261	2.58541e-83	2.21197e-82	transcript2	transcript2		69	112	76	313	306	402	540	684	519	1454	1142	1441	0.584758	2.26815e-35	1.05209e-34
9	IFT74	NM_001099222.1	NM_001099224.1	26947310	26956371	621.5	621.5	152	4.089	898	898	44.5	20.18	0.199705	6.5076e-83	5.54297e-82	transcript1	transcript1		31	37	14	50	132	53	50	81	42	84	124	75	0.608453	1.20111e-07	2.5979e-07
7	IMPDH1	NM_001142573.1;NM_001142574.1;NM_001142575.1	NM_000883.3;NM_001142576.1;NM_001102605.1;NM_183243.2	128046024	128050036	61	61	32.5	1.877	363.5	363.5	10	36.35	0.0480559	7.64664e-83	6.45604e-82	transcript1	transcript1		197	201	163	1059	826	1028	52	79	60	67	48	76	0.192445	5.60894e-166	7.19814e-165
7	IMPDH1	NM_001142573.1;NM_001142574.1;NM_001142575.1	NM_001304521.1	128046024	128050041	61	61	32.5	1.877	363.5	363.5	10	36.35	0.0480559	7.64664e-83	6.45604e-82	transcript1	transcript1		197	201	163	1059	826	1028	52	79	60	67	48	76	0.192445	5.60894e-166	7.19814e-165
17	SEPT9	NM_001113493.1	NM_001113496.1	75369272	75446613	208.5	68.5	12	5.708	213.5	1.5	57.5	0.026	208.742	4.21563e-81	3.5437e-80				915	942	696	25	34	68	765	780	628	491	487	506	13.4616	0	0
15	ZNF106	NM_022473.2;NM_001284306.1	NM_001284307.1	42749765	42783395	267	252	267	0.944	212	28	212	0.132	6.73281	6.05782e-81	5.07013e-80	transcript2	transcript2		2730	3048	2374	547	401	470	189	177	136	302	231	289	9.38698	0	0
1	SHC1	NM_001130040.1;NM_183001.4	NM_003029.4;NM_001202859.1;NM_001130041.1	154943223	154946959	382.5	239.5	382.5	0.626	335	41.5	335	0.124	5.13603	1.042e-79	8.60879e-79	transcript2	transcript2		3284	3964	2951	840	937	769	114	124	89	477	567	439	18.0125	0	0
3	CSRNP1	NM_001320559.1	NM_001320560.1	39188921	39196093	159.5	19.5	127	0.154	58.5	31.5	1	31.5	0.00495512	1.15307e-79	9.48576e-79				52	56	45	85	82	102	24	28	9	5	2	4	0.128267	4.16005e-36	1.96277e-35
17	UBTF	NM_014233.3;NM_001076684.2	NR_045058.1	42297041	42298994	268.5	132	268.5	0.492	298	127.5	40	3.188	0.152006	3.25643e-79	2.6675e-78	transcript2			400	428	289	972	907	962	99	96	68	181	248	233	0.983825	0.744406	0.793456
8	FDFT1	NM_001287747.1	NM_001287751.1	11660553	11666653	938	852	30	28.4	613	603	125.5	4.805	5.89802	1.39696e-78	1.12517e-77				760	907	660	4850	4706	5077	649	930	585	3245	2963	3069	0.683102	4.93996e-91	4.28352e-90
8	FDFT1	NM_001287748.1	NM_001287751.1	11660598	11666653	938	852	30	28.4	613	603	125.5	4.805	5.89802	1.39696e-78	1.12517e-77				690	826	603	4414	4189	4514	649	930	585	3245	2963	3069	0.693997	4.64352e-80	3.63365e-79
3	FAM131A	NM_001171093.1	NM_144635.4	184053717	184055276	107.5	107.5	67	1.604	866	866	103	8.408	0.195216	6.48639e-78	5.20263e-77	transcript1	transcript1		49	40	24	57	41	50	54	56	27	37	17	69	0.653375	3.8754e-05	7.15945e-05
9	ST6GALNAC6	NM_001287001.1;NM_001287003.1	NM_001287002.1;NR_104629.1	130659687	130667627	69	64.5	24.5	2.633	400	121.5	400	0.304	8.86253	8.02779e-78	6.41224e-77		transcript2		154	140	116	142	138	154	20	8	1	138	198	199	16.2328	7.25754e-192	1.10006e-190
1	DNAJB4	NM_001317099.1	NM_001317103.1;NM_007034.4	78445868	78470512	736	86.5	353.5	0.245	480.5	96	63	1.524	0.163743	8.85848e-78	7.04652e-77				42	65	52	104	91	93	167	222	165	185	211	201	0.598179	8.23439e-15	2.32764e-14
22	PACSIN2	NM_001184971.1	NM_001184970.1	43355887	43411184	472.5	10.5	472.5	0.022	106.5	39.5	106.5	0.371	0.0660887	8.98485e-78	7.11763e-77	transcript2	transcript2		201	263	154	591	534	647	217	290	180	698	593	748	1.0332	0.390224	0.451975
2	DCTN1	NM_023019.3;NM_001135041.2	NR_033935.1;NM_001190836.1	74601862	74619214	327.5	17.5	327.5	0.053	36	28.5	32	0.891	0.06043	1.33109e-77	1.05014e-76	transcript2			311	326	235	406	258	381	260	302	225	560	419	547	1.62386	9.17581e-40	4.50598e-39
19	ATF5	NM_001193646.1	NM_001290746.1	50432400	50433461	2786	2786	142.5	19.551	316.5	316.5	69	4.587	4.10006	1.66681e-77	1.30964e-76	transcript1	transcript1		771	805	598	1598	1651	1713	162	213	144	40	83	73	0.166512	0	0
11	CELF1	NM_001025596.2;NM_001172640.1	NM_006560.3	47510576	47574792	357	17.5	357	0.049	127	66	127	0.52	0.0959364	1.98691e-77	1.55479e-76	transcript2	transcript2		546	586	322	1418	1323	1574	156	154	108	437	398	520	1.08063	0.0365935	0.051231
12	MLEC	NM_001303628.1;NM_014730.3	NM_001303627.1	121124927	121126113	958.5	958.5	29.5	32.492	487	487	93.5	5.209	6.21905	4.49404e-77	3.50244e-76	transcript1	transcript1		847	1025	778	1703	1350	1670	466	533	385	913	681	802	0.970587	0.219267	0.268334
5	MATR3	NM_001194954.1;NM_001282278.1;NM_199189.2	NM_001194956.1;NM_001194955.1	138609441	138629439	687.5	235	680.5	0.345	1429	182.5	1427.5	0.128	2.70394	8.44647e-77	6.55623e-76				137	161	119	699	622	644	569	658	548	1565	1685	1583	0.579702	1.33559e-55	7.93523e-55
19	GEMIN7	NM_001319055.1	NM_001319054.1	45579072	45582453	261.5	24.5	261.5	0.094	117.5	99	117	0.846	0.11869	2.75423e-76	2.11231e-75	transcript2			71	79	60	459	505	461	57	61	45	184	218	243	0.580953	1.2135e-16	3.66717e-16
19	GEMIN7	NM_001319055.1	NM_001007270.1	45579072	45582518	261.5	24.5	261.5	0.094	117.5	99	117	0.846	0.11869	2.75423e-76	2.11231e-75	transcript2			71	79	60	459	505	461	53	60	42	163	183	205	0.522836	2.72605e-22	9.73589e-22
19	GEMIN7	NM_001319055.1	NM_001007269.1;NM_024707.2	45579072	45582530	261.5	24.5	261	0.094	117.5	99	117.5	0.843	0.119407	8.52359e-76	6.51108e-75		transcript2		71	79	60	459	505	461	218	261	145	527	524	583	0.391334	2.58178e-80	2.02854e-79
5	MATR3	NM_001194954.1;NM_001282278.1;NM_199189.2	NM_018834.5	138609441	138629333	687.5	235	687.5	0.342	1429	182.5	1429	0.128	2.67954	1.74498e-75	1.32247e-74	transcript2	transcript2		137	161	119	699	622	644	515	611	510	1398	1509	1378	0.557592	2.00307e-62	1.31153e-61
1	DNAJB4	NM_001317102.1;NM_001317101.1;NM_001317100.1	NM_001317103.1;NM_007034.4	78444842	78470512	736	736	353.5	2.082	480.5	480.5	63	7.627	0.270028	1.23832e-74	9.34809e-74	transcript1	transcript1		18	27	16	72	67	73	167	222	165	185	211	201	0.318594	1.0771e-39	5.27586e-39
12	CACNB3	NM_001206917.1	NM_001206916.1	49208215	49209357	92	92	12.5	7.36	238.5	35.5	94.5	0.376	18.6793	1.53279e-74	1.15258e-73	transcript1			19	20	10	22	20	14	14	16	7	24	28	19	1.63989	0.00265227	0.00422302
10	JMJD1C	NM_001318153.1;NM_001282948.1;NM_001322254.1;NR_134512.1	NM_001318154.1;NM_001322258.1	65028983	65281835	1181.5	685.5	45.5	15.066	2106.5	2106.5	12.5	168.52	0.0941559	3.24333e-74	2.42934e-73		transcript1		207	260	216	1009	1225	1156	199	249	216	96	103	143	0.104446	0	0
20	SLC4A11	NM_001174090.1	NM_001174089.1	3218835	3219887	56	8.5	55	0.155	161	161	54	2.981	0.0465691	6.31969e-73	4.679e-72		transcript1		41	34	39	250	138	275	30	14	30	132	71	158	0.828504	0.0498665	0.0683224
10	DNMBP	NM_001318327.1	NM_001318326.1	101673849	101690753	142	108	29.5	3.661	221	27	97	0.278	12.5531	1.13449e-72	8.3355e-72				90	125	88	366	392	320	130	183	125	1031	948	900	1.85167	1.20509e-38	5.81401e-38
1	JAK1	NM_001321855.1;NM_002227.3;NM_001321857.1	NM_001321853.1;NM_001321854.1;NM_001321852.1	65432252	65533429	327.5	327.5	22	14.886	175	175	96	1.823	8.02414	2.27836e-72	1.6613e-71	transcript1	transcript1		257	211	175	945	823	792	2	3	3	18	15	20	1.27898	0.229908	0.280643
11	RAB6A	NM_001243719.1	NM_002869.4;NM_198896.1;NM_001243718.1	73471138	73472201	518	43	518	0.083	86.5	53.5	86.5	0.618	0.142888	4.20042e-72	3.05125e-71	transcript2	transcript2		526	618	360	459	378	505	1426	1611	1176	1726	1351	1778	1.28261	2.26591e-23	8.34011e-23
6	LOC100507557	NR_038246.1	NR_038245.1;NR_038244.1	146056005	146136012	342.5	342.5	146.5	2.338	451	451	37	12.189	0.190231	1.92384e-71	1.39225e-70	transcript1	transcript1		21	20	8	202	245	247	36	46	22	67	108	116	0.201373	1.20308e-57	7.49491e-57
14	CFL2	NM_021914.7	NM_138638.4;NR_028130.1;NR_028131.1	35183023	35184029	426	55	423	0.13	173	112.5	172.5	0.652	0.200623	2.95978e-71	2.13392e-70				252	246	144	221	175	192	264	252	160	219	173	195	0.945247	0.236059	0.287786
11	CELF1	NM_198700.2	NM_006560.3	47516073	47574792	357	32.5	357	0.091	127	80	127	0.63	0.14602	3.44609e-71	2.47527e-70	transcript2	transcript2		215	234	144	649	537	777	156	154	108	437	398	520	0.980165	0.650157	0.709094
1	JAK1	NM_001320923.1;NM_001321856.1	NM_001321853.1;NM_001321854.1;NM_001321852.1	65432619	65533429	327.5	320	22	14.545	175	175	96	1.823	7.83403	2.38164e-70	1.69176e-69		transcript1		0	7	6	6	6	7	2	3	3	18	15	20	3.5031	6.65296e-06	1.29756e-05
9	SET	NM_001122821.1	NM_001248001.1	131445934	131452254	359.5	359.5	110	3.268	170.5	53	92.5	0.573	5.50586	9.43354e-70	6.67631e-69	transcript1			1910	2172	1387	6866	7161	6254	2922	3284	2070	8154	7885	7748	0.776132	1.02309e-107	9.94675e-107
11	RRM1	NM_001318064.1;NM_001033.4	NM_001330193.1;NM_001318065.1	4115915	4137308	223	223	23.5	9.489	430	430	285.5	1.506	6.37268	1.09809e-69	7.68664e-69	transcript1	transcript1		593	757	465	2266	2410	2122	293	298	221	847	860	1001	0.887787	1.79214e-05	3.3723e-05
4	UBE2D3	NM_181892.3	NM_181890.2;NM_181893.2	103748340	103790050	273.5	240	246.5	0.974	399.5	399.5	120	3.329	0.301761	1.25124e-69	8.72697e-69		transcript1		2771	3063	2306	6223	6503	6506	50	60	34	196	203	143	1.57639	3.91571e-17	1.19457e-16
2	MCFD2	NM_001171506.2;NM_139279.5;NM_001171509.2	NM_001171508.2;NM_001171511.2	47143007	47168994	216	212.5	34.5	6.159	130	124.5	130	0.958	6.41491	1.88808e-69	1.31211e-68		transcript2		291	320	190	658	600	673	225	201	158	1706	1689	1640	3.56116	0	5.82587e-308
17	CYTH1	NM_001292018.1	NM_004762.3;NM_017456.3	76719832	76778424	177.5	5	177.5	0.028	74	56	74	0.757	0.0384814	5.78581e-69	4.00636e-68	transcript2	transcript2		78	68	56	518	550	535	73	56	41	236	227	261	0.537405	8.10112e-22	2.83539e-21
6	SOD2	NM_000636.3;NM_001024465.2;NM_001322815.1;NM_001322814.1;NM_001024466.2	NM_001322820.1	160114360	160147976	1750.5	1750.5	662	2.644	725	725	102	7.108	0.372976	2.2201e-68	1.52632e-67	transcript1	transcript1		201	235	121	599	449	586	130	156	70	208	276	251	0.711607	4.61248e-13	1.24356e-12
8	FDFT1	NM_001287744.1;NM_001287743.1;NM_001287742.1	NM_001287747.1	11653082	11660553	938	119.5	852	0.14	613	1	603	0.002	83.9462	2.7259e-68	1.86076e-67				168	239	148	5	49	25	760	907	660	4850	4706	5077	42.4004	0	0
8	FDFT1	NM_001287744.1;NM_001287743.1;NM_001287742.1	NM_001287748.1	11653082	11660598	938	119.5	852	0.14	613	1	603	0.002	83.9462	2.7259e-68	1.86076e-67				168	239	148	5	49	25	690	826	603	4414	4189	4514	41.5454	0	0
9	SH2D3C	NM_001142531.1	NM_001252334.1;NM_005489.3	130524719	130533648	235.5	9	235.5	0.038	260.5	127	260.5	0.488	0.0766778	3.60005e-68	2.4488e-67	transcript2	transcript2		21	13	16	173	161	170	23	13	24	248	260	261	1.28221	0.0315016	0.0447202
9	SH2D3C	NM_001142532.1	NM_001252334.1;NM_005489.3	130524697	130533648	235.5	9	235.5	0.038	260.5	124	260.5	0.476	0.0783434	1.0544e-66	7.09693e-66	transcript2	transcript2		35	17	22	260	262	250	23	13	24	248	260	261	1.21564	0.0638834	0.0855184
5	TNFAIP8	NM_001077654.2;NM_001286815.1;NM_001286817.1	NM_001286813.1	118604387	118690468	130.5	130.5	9.5	13.737	538.5	73	80	0.912	15.614	1.53836e-66	1.03183e-65	transcript1			140	125	103	680	682	700	121	112	88	1003	1107	1012	1.7312	4.98494e-32	2.18588e-31
9	FAM102A	NM_203305.2	NM_001035254.2	130712993	130742812	468	9	468	0.019	93.5	29	93.5	0.31	0.0659516	6.13702e-66	4.102e-65	transcript2	transcript2		311	294	225	695	714	645	499	530	457	1394	1229	1397	1.09048	0.00347314	0.00547567
19	DMPK	NM_001288765.1	NM_001288764.1;NM_004409.4;NM_001081560.2;NM_001081562.2;NM_001288766.1	46282877	46285815	692	55.5	692	0.08	366	122.5	366	0.335	0.239228	4.88653e-65	3.2325e-64	transcript2	transcript2		168	194	108	202	175	165	207	196	155	251	218	182	1.0002	0.983425	0.987015
16	ALDOA	NM_000034.3	NM_001127617.2	30064411	30075818	1310.5	101.5	98.5	1.03	228.5	11	136.5	0.081	12.8967	5.1288e-65	3.38114e-64				71	34	19	239	223	227	564	578	404	8760	8001	8353	2.96705	2.77283e-85	2.28107e-84
6	DSE	NR_136521.1;NR_136522.1;NR_136523.1	NM_001322941.1;NM_001322943.1;NM_001322944.1;NM_013352.3	116601226	116692033	879.5	257	251.5	1.022	176.5	101.5	5	20.3	0.0502511	6.0193e-65	3.95466e-64				12	14	19	38	25	27	243	285	266	27	12	17	0.0379682	8.84794e-211	1.49406e-209
11	LPXN	NM_004811.2	NM_001307951.1;NM_001143995.2	58343390	58345712	524	36	524	0.069	536	168	536	0.313	0.209802	1.33193e-64	8.6914e-64	transcript2	transcript2		20	18	10	1077	1252	1017	20	27	23	117	217	77	0.0829059	1.47534e-172	2.058e-171
1	RPS6KA1	NM_002953.3	NM_001006665.1	26856249	26872343	105	105	21	5	194	26	72	0.361	13.7055	1.70617e-64	1.10959e-63	transcript1			465	598	452	414	232	353	376	449	265	674	585	649	2.69297	1.09914e-210	1.83986e-209
2	MTA3	NM_001282755.1	NM_001282756.1	42721709	42795185	88	34	15	2.267	109	7.5	109	0.069	32.8358	4.43334e-64	2.86382e-63		transcript2		62	121	68	75	55	65	26	34	14	63	90	64	3.63193	6.52788e-44	3.43338e-43
x	FAM122C	NM_001170780.1	NM_001170779.1;NM_138819.3	133930443	133941223	117	117	13.5	8.667	153	128.5	152	0.845	10.3214	9.64368e-64	6.20873e-63	transcript1			45	72	46	226	232	254	58	54	48	190	211	161	0.799005	0.00189334	0.00305762
19	HNRNPL	NM_001533.2	NM_001005335.1	39340617	39342979	322	322	116	2.776	725	725	56.5	12.832	0.249339	1.17996e-63	7.54626e-63	transcript1	transcript1		182	205	166	362	357	409	124	130	92	188	178	229	0.842046	0.000518719	0.000875139
3	ARHGEF3	NM_001289698.1	NM_001128615.1	56950499	57113336	92.5	4	26.5	0.151	62.5	62.5	1	62.5	0.00242127	2.45894e-63	1.5622e-62		transcript1		11	9	6	146	103	119	9	4	15	5	0	3	0.0264922	7.29432e-91	6.29667e-90
8	FDFT1	NM_001287744.1;NM_001287743.1;NM_001287742.1	NM_001287756.1;NM_004462.4;NM_001287745.1	11653082	11660120	938	119.5	938	0.127	613	1	613	0.002	77.3143	2.4691e-63	1.56349e-62	transcript2	transcript2		168	239	148	5	49	25	798	904	761	5674	5513	5798	46.5236	0	0
1	PLEKHG5	NM_001042663.1	NM_198681.3	6557484	6580121	99	26.5	99	0.268	352.5	1	352.5	0.003	91.4219	2.60753e-63	1.64573e-62	transcript2	transcript2		29	51	21	6	8	9	28	52	33	28	10	15	1.82747	0.000177833	0.000312059
16	CARHSP1	NM_001278265.1;NM_001278262.1;NM_001278266.1	NM_001278261.1	8955667	8962576	136.5	10	136.5	0.073	206	173	206	0.84	0.0871986	1.54944e-62	9.68399e-62	transcript2	transcript2		199	257	158	585	663	602	183	226	132	464	516	489	0.902081	0.00992737	0.0148486
16	CARHSP1	NM_001278265.1;NM_001278262.1;NM_001278266.1	NM_001278260.1;NM_014316.3	8955667	8962869	136.5	10	136.5	0.073	206	173	206	0.84	0.0871986	1.54944e-62	9.68399e-62	transcript2	transcript2		199	257	158	585	663	602	155	208	119	405	423	409	0.853533	0.000127844	0.000226611
22	TBC1D22A	NM_001284303.1;NM_014346.3;NM_001284304.1	NM_001284305.1	47158514	47169824	217	217	16.5	13.152	178	178	108.5	1.641	8.2091	2.11461e-62	1.31735e-61	transcript1	transcript1		101	119	76	607	632	788	88	110	65	599	643	788	1.12638	0.0238194	0.034295
19	HKR1	NM_001329775.1;NM_001329766.1;NR_138104.1;NR_138107.1;NR_138106.1;NM_001329774.1;NM_001329771.1;NR_138109.1;NR_138105.1;NR_138112.1;NM_001329763.1;NM_001329770.1;NR_138108.1;NR_138110.1;NM_001329767.1;NM_001329765.1;NR_138111.1	NR_138127.1;NR_138125.1;NR_138115.1;NM_001329776.1;NM_001329773.1;NR_138113.1;NR_138122.1;NR_138124.1;NR_138126.1;NR_138120.1;NM_001329764.1;NM_001329761.1;NR_138114.1;NR_138118.1;NR_138119.1;NR_138117.1;NM_001329769.1;NM_001329768.1;NR_138123.1;NR_138129.1;NM_001329779.1;NM_001329762.1;NR_138128.1;NR_138130.1;NR_138116.1;NR_138121.1;NM_001329778.1;NM_001329777.1;NM_001329772.1;NM_181786.3	37808784	37825526	1217.5	1217.5	20.5	59.39	289	289	39	7.41	7.43888	4.39997e-62	2.73224e-61	transcript1	transcript1		125	123	136	151	202	187	37	51	52	105	94	104	1.53734	8.90232e-10	2.13678e-09
1	PLEKHG5	NM_001265592.1	NM_198681.3	6557156	6580121	99	26	99	0.263	352.5	1	352.5	0.003	89.6094	4.52239e-62	2.79923e-61	transcript2	transcript2		43	60	29	8	8	9	28	52	33	28	10	15	2.24961	1.32012e-07	2.84573e-07
5	CAST	NM_001190442.1;NM_001042442.2	NM_001330630.1;NM_001042446.2;NM_001284212.3;NM_001042444.2;NM_001284213.3;NM_001042445.2;NM_001330632.1;NM_173060.4;NM_001330634.1;NM_001330633.1;NM_001330631.1;NM_001042443.2	95997741	96038364	189	45	189	0.238	95.5	77.5	44	1.761	0.134774	9.73534e-62	5.98739e-61	transcript2			5	3	10	51	68	35	358	485	243	420	308	415	0.150033	1.97868e-60	1.27817e-59
5	CAST	NM_001330627.1;NM_001042440.4;NM_001330626.1;NM_001042441.2;NM_001750.6	NM_001330630.1;NM_001042446.2;NM_001284212.3;NM_001042444.2;NM_001284213.3;NM_001042445.2;NM_001330632.1;NM_173060.4;NM_001330634.1;NM_001330633.1;NM_001330631.1;NM_001042443.2	95997861	96038364	189	45	189	0.238	95.5	77.5	44	1.761	0.134774	9.73534e-62	5.98739e-61	transcript2			261	227	167	268	267	282	358	485	243	420	308	415	0.850459	3.56136e-05	6.59828e-05
1	UBXN11	NM_183008.2;NM_001077262.1	NM_145345.2	26633195	26644756	249.5	249.5	12.5	19.96	106.5	106.5	61	1.746	11.028	3.61526e-61	2.21636e-60	transcript1	transcript1		48	99	61	242	376	201	33	49	23	6410	5618	5798	42.0949	0	0
10	ZEB1	NM_001174095.1;NM_001323674.1;NM_001174093.1;NM_030751.5;NM_001174096.1;NM_001323648.1;NM_001323647.1;NM_001323649.1;NM_001323652.1;NM_001323655.1;NM_001323653.1;NM_001323650.1;NM_001323651.1;NM_001323654.1	NM_001323660.1;NM_001323659.1;NM_001323661.1	31608101	31609476	227.5	227.5	18.5	12.297	87	32	33	0.97	12.4427	3.83686e-61	2.34475e-60	transcript1			66	47	21	115	86	122	67	60	22	110	107	171	1.06937	0.438739	0.499408
16	SH2B1	NM_001308293.1	NM_001145812.1	28857921	28875296	979.5	195	979.5	0.199	1729.5	706	1728.5	0.408	0.48072	4.19913e-61	2.55802e-60	transcript2			43	63	51	222	212	162	208	237	180	590	618	599	0.77211	8.97327e-06	1.73953e-05
16	SH2B1	NM_001308293.1	NM_001308294.1;NM_001145795.1;NM_001145796.1;NM_001145797.1	28857921	28875078	979.5	195	979.5	0.199	1729.5	706	1729.5	0.408	0.481003	5.18181e-61	3.14669e-60	transcript2	transcript2		43	63	51	222	212	162	70	91	74	339	343	313	1.12527	0.0805599	0.106509
16	SH2B1	NM_001308293.1	NM_015503.2	28857921	28875314	979.5	195	979	0.199	1729.5	706	1728.5	0.408	0.480998	5.26707e-61	3.1884e-60				43	63	51	222	212	162	1311	1565	1221	3101	3124	3432	0.626202	3.05659e-19	9.79026e-19
18	TGIF1	NM_174886.2	NM_173210.2;NM_170695.3	3411925	3451403	451.5	148.5	203	0.732	891	1	114	0.009	83.0857	1.50413e-60	9.07666e-60				286	288	205	3	1	4	693	860	614	240	251	222	23.3873	5.2558e-142	5.95142e-141
7	LOC105375304	NR_136270.1	NR_136272.1	26416321	26439038	73	26	73	0.356	617.5	24	617.5	0.039	8.75442	4.99096e-59	2.94711e-58	transcript2	transcript2		3	15	1	20	18	27	57	34	26	15	21	17	0.150076	4.81605e-31	2.06479e-30
10	ZEB1	NM_001174095.1;NM_001323674.1;NM_001174093.1;NM_030751.5;NM_001174096.1;NM_001323648.1;NM_001323647.1;NM_001323649.1;NM_001323652.1;NM_001323655.1;NM_001323653.1;NM_001323650.1;NM_001323651.1;NM_001323654.1	NM_001323678.1;NM_001174094.1;NM_001128128.2;NM_001323666.1;NM_001323665.1;NM_001323664.1;NM_001323662.1;NM_001323663.1	31608101	31610064	227.5	227.5	18.5	12.297	87	32	32	1	12.0464	5.91059e-59	3.47948e-58	transcript1			66	47	21	115	86	122	87	78	41	168	189	235	1.18091	0.0314539	0.0446854
8	YWHAZ	NM_001135702.1	NM_001135699.1	101962799	101965221	246.5	246.5	138.5	1.78	273	273	25	10.92	0.168408	1.06947e-58	6.27663e-58	transcript1	transcript1		3329	3712	1982	2919	2956	2882	603	795	468	1166	1128	1178	1.90441	5.6048e-262	1.1906e-260
17	TVP23B	NM_001316919.1	NM_001316920.1	18684627	18692348	455	455	28.5	15.965	84.5	84.5	39.5	2.139	7.50206	1.09085e-58	6.38263e-58	transcript1	transcript1		279	324	199	228	201	201	120	169	115	70	59	66	0.616445	2.07053e-16	6.21806e-16
17	TVP23B	NM_001316921.1;NM_001316923.1;NM_001316922.1;NM_016078.5	NM_001316920.1	18684308	18692348	455	453.5	28.5	15.912	84.5	84.5	39.5	2.139	7.47707	1.92179e-58	1.12105e-57		transcript1		99	141	90	63	47	59	120	169	115	70	59	66	0.94097	0.433754	0.494947
1	IBA57	NM_001010867.3	NM_001310327.1	228353509	228362251	276.5	276.5	12.5	22.12	84.5	84.5	44	1.92	11.1875	2.31182e-58	1.34449e-57	transcript1	transcript1		52	69	59	155	129	147	21	23	21	28	36	52	0.73257	0.00253874	0.00405231
18	TGIF1	NM_174886.2	NM_173211.1	3411925	3453772	451.5	148.5	149.5	0.993	891	1	83.5	0.012	82.1911	5.50279e-58	3.16205e-57				286	288	205	3	1	4	592	706	549	152	176	168	19.0789	2.01434e-113	2.03016e-112
x	CDK16	NM_006201.4	NM_001170460.1	47078076	47082417	25.5	1	25.5	0.039	240	206.5	56.5	3.655	0.0107938	7.65266e-58	4.38433e-57	transcript2			785	800	582	670	789	798	293	308	208	256	298	301	1.01669	0.630902	0.690834
19	SMARCA4	NM_003072.3;NM_001128844.1	NM_001128848.1;NM_001128847.1;NM_001128846.1;NM_001128845.1	11071598	11094828	151	151	20	7.55	138.5	89.5	96	0.932	8.07815	8.47283e-58	4.83982e-57	transcript1			516	557	382	1470	1394	1506	1675	1639	1008	4345	4409	4352	1.01387	0.50255	0.565075
4	UBE2D3	NM_181887.2	NM_181890.2;NM_181893.2	103748710	103790050	273.5	273.5	246.5	1.11	399.5	399.5	120	3.329	0.340772	1.13651e-57	6.47274e-57	transcript1	transcript1		640	684	619	1623	1639	1632	50	60	34	196	203	143	1.47472	3.51391e-12	9.12858e-12
16	SRRM2-AS1	NR_027274.1	NR_027275.1	2794798	2802601	294.5	19	294.5	0.065	39	27.5	39	0.705	0.0913685	1.24267e-57	7.05649e-57	transcript2	transcript2		19	43	10	26	54	43	71	130	75	195	346	223	1.59854	1.25932e-06	2.57892e-06
4	MAEA	NM_001297430.1;NM_001297431.1;NR_123716.1;NM_005882.4;NM_001017405.2	NM_001297432.1	1283639	1303231	1375.5	1375.5	25.5	53.941	222.5	222.5	29	7.672	7.12909	1.12673e-56	6.37926e-56	transcript1	transcript1		280	328	230	530	492	486	278	328	232	506	470	462	0.953494	0.184043	0.228275
18	TGIF1	NM_001278686.1	NM_003244.3	3412854	3450170	451.5	81.5	451.5	0.181	891	1	398.5	0.003	69.8537	1.50769e-56	8.51116e-56	transcript2			106	117	74	3	1	4	947	1089	840	368	321	328	9.61316	3.84017e-53	2.25376e-52
4	ANKRD17	NM_001286771.2	NM_032217.4;NM_015574.1;NM_198889.2	74088831	74124515	686.5	99	686.5	0.144	878.5	26.5	878.5	0.03	5.00313	7.43319e-56	4.18389e-55	transcript2	transcript2		256	317	172	649	639	742	374	419	251	799	776	870	0.859079	3.92425e-06	7.74788e-06
19	TMEM91	NM_001098825.1	NM_001098824.1;NM_001098823.1;NM_001098822.1;NM_001098821.1	41869871	41882438	528	528	43	12.279	308.5	308.5	107.5	2.87	4.21102	3.86464e-55	2.15636e-54	transcript1	transcript1		93	127	100	164	222	189	41	39	49	93	138	86	1.33793	6.13871e-05	0.000111798
10	DNMBP	NM_001318327.1	NM_015221.3	101673849	101769710	142	108	142	0.761	221	27	221	0.122	5.84709	5.23893e-55	2.91472e-54	transcript2	transcript2		90	125	88	366	392	320	53	35	31	285	308	360	2.2137	1.7854e-33	8.04893e-33
13	TSC22D1	NM_006022.3	NM_183422.3;NM_001243799.1	45011060	45150701	489	489	52	9.404	70	70	44.5	1.573	5.70363	8.75269e-55	4.84165e-54	transcript1	transcript1		427	461	373	256	220	249	1966	2199	1621	1731	1563	1998	1.58815	1.33919e-57	8.31591e-57
13	TSC22D1	NM_001243797.1	NM_183422.3;NM_001243799.1	45011390	45150701	489	489	52	9.404	70	70	44.5	1.573	5.70363	8.75269e-55	4.84165e-54	transcript1	transcript1		79	96	80	55	56	56	1966	2199	1621	1731	1563	1998	1.38656	1.8504e-08	4.1661e-08
1	GUK1	NM_001242839.1	NM_001159391.1	228327785	228332404	225	225	13	17.308	77	76.5	46.5	1.645	10.3836	9.52519e-55	5.25386e-54	transcript1			3	4	8	10	12	4	398	477	384	983	778	1014	1.33596	0.11034	0.142553
10	HNRNPF	NM_001098208.1	NM_001098205.1	43892279	43904332	385.5	118	117	1.009	688.5	207	688.5	0.301	3.22312	1.08766e-54	5.98215e-54		transcript2		2098	2358	1563	5036	4904	4851	395	448	250	817	877	902	0.968816	0.166255	0.208632
1	GUK1	NM_001242840.1;NM_001159390.1;NM_000858.5	NM_001159391.1	228327929	228332404	225	225	13	17.308	77	77	46.5	1.656	10.3229	1.90362e-54	1.04401e-53	transcript1	transcript1		328	402	327	957	811	984	398	477	384	983	778	1014	0.845033	4.70869e-09	1.08945e-08
1	RABGAP1L	NM_014857.4	NM_001243763.1	174128552	174843524	434.5	434.5	6.5	66.846	556	556	106	5.245	12.4498	2.74082e-54	1.49464e-53	transcript1	transcript1		56	68	42	271	275	334	48	47	35	1397	1347	1390	5.96011	1.01903e-173	1.45307e-172
7	ZMIZ2	NM_001300959.1	NM_174929.2	44788165	44795787	135.5	135.5	21	6.452	92.5	76	92	0.826	7.75607	3.74554e-54	2.03103e-53	transcript1			24	28	22	58	53	57	165	189	187	470	442	625	1.25776	0.00731051	0.0111071
3	SSR3	NM_001308205.1	NM_001308197.1;NM_007107.4	156271914	156272989	450	27	450	0.06	404.5	122	404.5	0.302	0.201321	6.64002e-54	3.5804e-53	transcript2	transcript2		746	855	610	2168	1899	2051	908	1033	726	2725	2401	2572	1.04359	0.0282271	0.0403994
2	HDLBP	NM_001243900.2;NM_203346.4;NM_001320967.1	NM_005336.5	242212301	242255257	186.5	56.5	103	0.549	235.5	105	24	4.375	0.125836	9.93402e-54	5.34161e-53				524	568	390	550	684	551	341	396	271	367	738	348	1.15867	2.87962e-06	5.73245e-06
7	HDAC9	NM_058176.2	NM_001204147.2;NM_001204148.2	18535885	18548896	119.5	13.5	119.5	0.113	103.5	83.5	75	1.113	0.0989075	1.36702e-53	7.28953e-53	transcript2			37	35	27	698	809	739	66	49	33	479	498	535	0.456436	1.9077e-25	7.37413e-25
5	PIK3R1	NM_181523.2	NM_181524.1	67511584	67584252	276.5	276.5	9.5	29.105	210.5	210.5	74	2.845	10.3015	3.4019e-53	1.78925e-52	transcript1	transcript1		8	7	6	332	296	306	7	3	4	166	130	141	0.661371	0.0327329	0.0461956
16	RNPS1	NM_001286625.1	NR_104485.1;NM_080594.3;NM_001286626.1;NM_001286627.1	2317338	2318413	706.5	76	706.5	0.108	1159	356.5	1159	0.308	0.362275	1.98539e-52	1.03574e-51	transcript2	transcript2		584	602	365	1754	1671	1930	445	468	268	1493	1486	1576	1.11884	9.07709e-06	1.7526e-05
1	ACOT7	NM_181866.2	NM_007274.3	6419004	6453826	529	6.5	529	0.012	154.5	27.5	154.5	0.178	0.0690304	2.00073e-52	1.04092e-51	transcript2	transcript2		435	491	370	475	300	427	502	574	429	576	363	594	1.09555	0.00381328	0.00597766
5	TNPO1	NM_002270.3	NM_153188.2	72112418	72143930	2084.5	373	2084.5	0.179	2046	176.5	2046	0.086	2.06371	7.20189e-52	3.73683e-51	transcript2	transcript2		134	141	91	165	134	150	369	363	254	816	687	762	1.8714	3.11245e-42	1.56845e-41
12	RAD52	NM_001297420.1	NM_001297422.1	1042242	1058888	708	14	708	0.02	191.5	34	191.5	0.178	0.12279	3.25275e-51	1.68321e-50	transcript2	transcript2		63	85	59	207	185	211	28	30	21	109	87	94	1.23484	0.0157166	0.0230775
5	MGAT1	NM_002406.3	NM_001114618.1	180230048	180236817	149	109.5	137.5	0.796	534	534	209	2.555	0.329987	4.50219e-51	2.31112e-50		transcript1		352	437	297	422	433	435	142	150	75	214	230	210	1.50805	3.72981e-20	1.2374e-19
17	HN1	NM_001288610.1	NM_001002033.2;NR_109933.1;NM_001288611.1;NM_016185.3;NM_001002032.2	73149388	73150778	2244	43	2244	0.019	1219.5	90	1219.5	0.074	0.263795	9.8148e-51	5.01154e-50	transcript2	transcript2		847	1013	610	1569	1423	1464	1031	1265	767	2042	1797	1932	1.04394	0.0280306	0.040148
2	ACYP2	NM_001320590.1	NM_001320588.1	54342410	54350315	133.5	117	10	11.7	103	103	95.5	1.079	10.0663	1.71873e-50	8.75277e-50		transcript1		80	83	55	409	426	494	25	23	25	230	240	285	1.64853	6.99215e-10	1.68249e-09
21	C21orf58	NM_001286463.1	NM_001286476.1;NM_058180.4	47738134	47743813	82.5	42.5	81	0.525	293	293	122.5	2.392	0.212001	6.29011e-50	3.19485e-49		transcript1		31	50	34	654	767	894	405	416	310	3638	4369	3889	0.534245	1.68782e-28	6.92763e-28
2	CALM2	NM_001305626.1	NM_001305625.1	47401346	47404075	821	56	684.5	0.082	622.5	130.5	458	0.285	0.297471	1.13032e-49	5.72596e-49				5066	5547	3520	7964	9623	7870	2	7	2	19	13	7	1.69057	0.00409249	0.00638933
9	SH2D3C	NM_001252334.1;NM_005489.3	NM_170600.2	130533648	130541048	235.5	235.5	4.5	52.333	260.5	260.5	78.5	3.318	16.2798	6.38034e-48	3.20683e-47	transcript1	transcript1		23	13	24	248	260	261	9	4	0	411	416	331	5.89692	1.36289e-33	6.17307e-33
10	LZTS2	NM_032429.3	NM_001318099.1	102756823	102758106	494	494	313.5	1.576	205	205	31	6.613	0.242529	1.00861e-47	5.02996e-47	transcript1	transcript1		137	170	126	67	61	75	130	153	104	44	38	56	0.765344	0.000425737	0.000724619
17	PRKAR1A	NM_212471.2	NM_001276290.1	66507921	66511535	363	363	43	8.442	128.5	124.5	67	1.858	4.61772	1.08867e-47	5.41523e-47	transcript1			202	170	114	152	142	179	1840	1967	1588	3349	3333	3016	1.83272	5.8702e-57	3.61027e-56
2	CASP8	NM_033355.3;NM_001080124.1;NM_001228.4	NM_033356.3	202098166	202125223	86.5	83.5	22	3.795	115	63	115	0.548	7.17578	1.28322e-47	6.36649e-47		transcript2		121	161	129	108	168	109	163	133	152	175	175	179	1.26893	1.68771e-05	3.18514e-05
18	ABHD3	NM_001308257.1	NM_138340.4;NM_001308256.1	19244175	19284766	925.5	16.5	925.5	0.018	367	46	367	0.125	0.154017	1.47496e-47	7.28027e-47	transcript2	transcript2		482	555	448	2074	2219	2154	460	467	370	2661	2976	2738	1.48602	6.39031e-62	4.15586e-61
19	PLD3	NM_001031696.3;NM_012268.3	NM_001291311.1	40854332	40865549	269	269	25.5	10.549	219.5	219.5	104	2.111	4.99489	2.61517e-47	1.28423e-46	transcript1	transcript1		144	188	104	177	150	173	294	334	184	330	257	358	1.01178	0.821995	0.860904
1	PRKCZ	NM_002744.4	NM_001242874.1	1981909	2005425	136	136	9.5	14.316	27	21.5	25.5	0.843	16.2009	3.17974e-47	1.55355e-46	transcript1			266	250	208	221	129	273	144	172	110	142	97	179	1.1527	0.00591666	0.00906813
7	NRF1	NM_005011.4;NM_001293164.1;NM_001293163.1	NM_001040110.1	129251543	129269919	248.5	248.5	37	6.716	81	81	68.5	1.182	5.36192	3.27411e-47	1.59561e-46	transcript1	transcript1		54	48	29	225	203	193	77	71	48	274	268	227	0.830353	0.0107703	0.0160099
6	RIOK1	NM_031480.2	NM_153005.1	7390062	7402880	304	304	25.5	11.922	192.5	192.5	89.5	2.151	5.27345	4.43835e-47	2.1521e-46	transcript1	transcript1		219	249	198	660	589	795	268	315	209	405	407	459	0.527668	1.48917e-68	1.08176e-67
2	CALM2	NM_001305626.1	NM_001305624.1;NM_001743.5	47401346	47403762	821	56	821	0.068	622.5	130.5	622.5	0.21	0.31823	5.29391e-47	2.5605e-46	transcript2	transcript2		5066	5547	3520	7964	9623	7870	3214	3590	2099	5566	6304	5316	1.07517	9.3485e-14	2.57084e-13
17	SEC14L1	NM_003003.3;NM_001143999.1;NM_001039573.2;NM_001143998.1	NM_001144001.1	75137005	75181295	1100	83.5	24.5	3.408	377.5	26	71.5	0.364	9.26403	8.11569e-47	3.91547e-46				294	364	314	697	740	864	430	511	429	980	941	1021	0.909612	0.00116908	0.0019202
16	ACSF3	NM_001284316.1;NM_174917.4;NM_001127214.3;NM_001243279.2;NR_104293.1	NR_045667.2	89160217	89202956	254.5	254.5	8.5	29.941	244	244	79	3.089	9.70728	9.6149e-47	4.62717e-46	transcript1	transcript1		65	84	83	525	536	534	132	146	118	1163	1349	1119	1.33411	1.25445e-08	2.84431e-08
15	UBE3A	NM_130838.1	NM_000462.3;NM_130839.2	25650653	25684175	563	30	563	0.053	310	77	310	0.248	0.218156	1.30263e-46	6.23772e-46	transcript2	transcript2		414	366	281	727	647	660	978	917	701	2021	1847	2082	1.19492	5.25393e-12	1.35211e-11
18	TCF4	NM_001243234.1;NM_001243235.1	NM_001330605.1	52989090	53069208	39.5	2.5	39.5	0.063	471	135.5	67	2.022	0.031484	1.76548e-46	8.43313e-46	transcript2			5	10	11	1011	994	958	11	9	13	796	855	944	0.704075	0.0181353	0.0264674
17	ERBB2	NM_001005862.2;NM_001289936.1	NM_001289937.1;NM_004448.3;NR_110535.1	37844337	37856231	248.5	248.5	215.5	1.153	131	131	20.5	6.39	0.184725	1.82212e-46	8.68213e-46	transcript1	transcript1		38	22	18	27	36	20	378	368	272	22	18	18	0.0556143	9.355e-190	1.4069e-188
7	GNA12	NM_001282441.1	NM_007353.2;NM_001293092.1	2854893	2883959	181.5	11	181.5	0.061	63.5	41	63.5	0.646	0.0990098	6.65876e-46	3.15717e-45	transcript2	transcript2		187	167	148	221	197	252	452	461	403	644	589	699	1.10145	0.0161139	0.0236428
11	CELF1	NM_001172639.1	NM_006560.3	47545540	47574792	357	39	357	0.109	127	65	127	0.512	0.214475	1.69317e-45	8.00824e-45	transcript2	transcript2		196	217	155	719	635	887	156	154	108	437	398	520	0.823629	4.66606e-06	9.18422e-06
7	ZMIZ2	NM_031449.3	NM_174929.2	44788530	44795787	135.5	135.5	21	6.452	92.5	92.5	92	1.005	6.37976	1.86819e-45	8.81438e-45	transcript1	transcript1		79	59	74	224	185	290	165	189	187	470	442	625	0.870194	0.0101776	0.0151993
17	PRKAR1A	NM_002734.4;NM_001276289.1;NM_212472.2	NM_001276290.1	66508520	66511535	363	363	43	8.442	128.5	128.5	67	1.918	4.44457	2.66506e-45	1.25128e-44	transcript1	transcript1		763	721	634	1588	1739	1580	1840	1967	1588	3349	3333	3016	0.77648	3.07053e-45	1.65105e-44
2	RTN4	NM_001321862.1	NM_020532.4;NM_207520.1;NM_153828.2;NM_001321860.1	55275802	55277734	1840.5	181	1840.5	0.098	935	198.5	935	0.212	0.463634	4.82361e-45	2.25923e-44	transcript2	transcript2		506	545	333	251	274	296	4221	4750	4087	2675	2607	2819	1.03931	0.152903	0.193517
4	RHOH	NM_001278367.1;NM_001278366.1;NM_001278364.1;NM_001278365.1	NM_004310.4;NM_001278363.1;NM_001278359.1;NM_001278360.1;NM_001278361.1;NM_001278362.1	40194587	40198527	144	62.5	144	0.434	675	79.5	675	0.118	3.70115	7.66537e-45	3.57284e-44	transcript2	transcript2		23	25	20	308	357	296	176	199	118	2069	2097	2141	0.938943	0.427974	0.490095
9	RAD23B	NM_002874.4	NM_001244713.1	110045517	110047050	410	410	94.5	4.339	130	130	101	1.287	3.31057	9.2965e-45	4.32265e-44	transcript1	transcript1		3087	3350	2563	4344	4061	4574	1111	1214	881	1015	1035	1086	0.679564	3.97738e-121	4.25359e-120
2	RTN4	NM_001321862.1	NM_001321859.1	55275802	55277953	1840.5	181	1831	0.099	935	198.5	934	0.213	0.465518	1.49415e-44	6.9307e-44				506	545	333	251	274	296	3	6	4	5	11	14	3.38712	8.94509e-13	2.38494e-12
1	SNAP47	NR_136654.1;NM_001323930.1;NM_001323932.1	NR_136656.1;NM_053052.3;NR_136655.1;NM_001323931.1	227916219	227922697	405.5	200	288	0.694	121.5	4.5	95.5	0.047	14.9999	1.65003e-44	7.63535e-44				72	91	59	54	73	51	330	343	288	505	381	516	1.77472	2.18482e-20	7.31441e-20
4	SORBS2	NM_001145675.1;NM_001145674.1	NM_001145670.1;NM_003603.6	186578123	186733410	62.5	10	62.5	0.16	185.5	86.5	45.5	1.901	0.0868041	5.75842e-44	2.65826e-43	transcript2			127	116	75	260	231	254	197	232	168	206	214	254	0.481357	5.5466e-48	3.0859e-47
19	CARD8	NM_001184900.1;NR_033679.1	NM_001184902.1	48744320	48759203	107.5	15	107.5	0.14	63	55.5	42.5	1.306	0.109341	6.35347e-44	2.92594e-43	transcript2			131	148	133	437	395	438	58	57	47	307	254	329	1.75875	5.61968e-22	1.97768e-21
21	ADARB1	NM_001346688.1	NM_001346687.1	46494966	46572445	373	160.5	31	5.177	20.5	5.5	20.5	0.268	19.2084	7.59866e-44	3.49103e-43		transcript2		177	183	155	36	42	41	153	141	151	28	30	53	1.07	0.445975	0.50679
18	PSMG2	NM_147163.1	NM_020232.4	12658738	12702987	194	116.5	194	0.601	96.5	1	96.5	0.01	58.6386	9.15092e-44	4.18421e-43	transcript2	transcript2		42	57	21	2	1	3	219	320	237	718	769	646	36.5943	5.749e-170	7.73904e-169
2	BAZ2B	NM_001329858.1	NR_110586.1	160472107	160568946	1006	1006	135.5	7.424	40	40	28	1.429	5.33191	1.01049e-43	4.60948e-43	transcript1	transcript1		77	84	58	41	36	64	15	27	19	46	62	50	3.92227	7.52586e-40	3.71469e-39
16	CARHSP1	NM_001278265.1;NM_001278262.1;NM_001278266.1	NM_001278263.1	8955667	8962218	136.5	10	75	0.133	206	173	147	1.177	0.114064	1.90473e-43	8.64764e-43				199	257	158	585	663	602	184	234	136	523	557	534	0.968399	0.424238	0.486976
16	CARHSP1	NM_001278265.1;NM_001278262.1;NM_001278266.1	NM_001042476.2	8955667	8962258	136.5	10	75	0.133	206	173	147	1.177	0.114064	1.90473e-43	8.64764e-43				199	257	158	585	663	602	228	280	173	762	853	833	1.19308	1.73132e-06	3.51191e-06
17	GPATCH8	NM_001304943.1	NM_001304940.1;NM_001304941.1;NM_001002909.3;NM_001304942.1;NM_001304939.1	42514219	42580970	83	33.5	83	0.404	518.5	38	518.5	0.073	5.5277	3.13916e-43	1.42186e-42	transcript2	transcript2		268	268	234	538	609	551	137	173	76	458	333	464	1.47824	1.00121e-20	3.39916e-20
9	CNTRL	NM_007018.4	NM_001330762.1	123850574	123884048	72.5	4	72.5	0.055	144.5	134	144.5	0.927	0.0594378	3.34194e-43	1.51015e-42	transcript2	transcript2		45	42	17	954	1214	1061	62	85	47	550	691	645	0.317138	3.97075e-63	2.63576e-62
16	ALDOA	NM_000034.3	NM_184043.2	30064411	30075600	1310.5	101.5	101.5	1	228.5	11	95	0.116	8.68412	1.10642e-42	4.98795e-42				71	34	19	239	223	227	501	475	347	9014	8237	8546	3.55953	6.37897e-118	6.67365e-117
17	RARA	NM_000964.3	NM_001145302.2;NM_001145301.2	38465423	38474473	298.5	40	298.5	0.134	174.5	93	174.5	0.533	0.25247	3.64731e-42	1.63661e-41	transcript2	transcript2		20	13	9	28	31	43	59	64	44	74	50	84	0.524543	8.04343e-08	1.7595e-07
1	SNAP47	NR_136654.1;NM_001323930.1;NM_001323932.1	NM_001323934.1	227916219	227923396	405.5	200	405.5	0.493	121.5	4.5	121.5	0.037	13.6341	1.15733e-41	5.18106e-41	transcript2	transcript2		72	91	59	54	73	51	80	93	59	93	64	68	1.20374	0.0211153	0.0305845
16	USP7	NM_001321858.1	NM_003470.2	9050237	9057341	144	21	144	0.146	114	44	37.5	1.173	0.130386	2.36581e-41	1.05666e-40	transcript2			192	213	133	707	648	715	368	345	282	1403	1245	1331	1.03885	0.278879	0.334898
13	FNDC3A	NR_103528.1;NM_001278438.1	NM_014923.4	49550745	49684439	263	97	162	0.599	137.5	137.5	62.5	2.2	0.263867	4.26974e-41	1.9026e-40		transcript1		139	165	136	928	958	949	107	141	104	320	365	345	0.454315	5.25331e-67	3.74542e-66
7	AHCYL2	NM_001130723.2	NM_001130722.2	129007964	129015484	725.5	725.5	134	5.414	266.5	12.5	20.5	0.61	8.65623	5.44366e-41	2.4201e-40	transcript1			462	559	415	97	79	120	213	246	149	73	65	81	1.76768	1.36217e-22	4.90125e-22
5	CAST	NM_001330630.1;NM_001042446.2;NM_001284212.3;NM_001042444.2;NM_001284213.3;NM_001042445.2;NM_001330632.1;NM_173060.4;NM_001330634.1;NM_001330633.1;NM_001330631.1;NM_001042443.2	NR_104285.1	96038364	96079244	189	189	12	15.75	95.5	44	27	1.63	10.035	6.64805e-41	2.94873e-40	transcript1			358	485	243	420	308	415	393	451	333	341	343	352	0.82812	6.57084e-08	1.44393e-07
21	DYRK1A	NM_001396.4	NM_130436.2	38737875	38791207	174.5	59.5	33.5	1.776	544	7	63	0.111	14.0792	1.05456e-40	4.66671e-40				24	33	21	32	31	18	193	232	140	756	865	879	4.21316	5.1589e-60	3.31029e-59
12	DIABLO	NM_001278304.1	NM_019887.5	122710397	122712081	808.5	808.5	27.5	29.4	359	359	55	6.527	4.48281	1.23159e-40	5.43763e-40	transcript1	transcript1		350	366	267	515	489	544	5	5	3	12	12	33	2.35361	1.45017e-07	3.11212e-07
10	LRRC20	NM_001278213.1	NM_207119.2	72136535	72141670	205	205	120.5	1.701	75.5	12	54	0.222	7.66955	1.91741e-40	8.44627e-40	transcript1			103	126	93	55	49	53	93	98	66	79	77	93	1.9723	3.16762e-19	1.01122e-18
7	CREB3L2	NM_001318246.1	NM_001253775.1	137617734	137686847	324.5	5.5	324.5	0.017	129.5	28.5	129.5	0.22	0.0782683	3.34885e-40	1.46846e-39	transcript2	transcript2		37	46	45	236	278	258	270	323	227	1558	1751	1549	1.00061	0.984887	0.987966
10	PFKP	NM_001323069.1;NM_001323068.1;NM_002627.4;NM_001323071.1	NM_001242339.1;NM_001323072.1	3109712	3110819	90.5	90.5	28	3.232	135	69.5	126	0.552	5.34162	3.40823e-40	1.4911e-39	transcript1			1291	1375	1224	1337	1155	1468	1051	1142	974	1061	905	1129	0.960769	0.0420181	0.0580653
15	TCF12	NM_001322157.1;NM_001322159.1	NM_001322165.1;NM_001322164.1	57210833	57211989	654	654	40	16.35	219	125.5	36	3.486	4.72046	5.08492e-40	2.21459e-39	transcript1			357	336	338	671	586	622	393	384	309	599	601	589	0.906696	0.0019766	0.00318673
19	CAPNS1	NM_001302632.1	NM_001302633.1	36631029	36632322	628	628	74.5	8.43	119	119	53.5	2.224	3.69775	5.79226e-40	2.51695e-39	transcript1	transcript1		63	73	56	124	123	136	465	556	286	585	425	525	0.599255	1.12479e-20	3.79862e-20
3	MBNL1	NM_001314057.1;NM_207292.2;NM_021038.4	NM_207294.1;NM_207295.1;NM_207296.1;NM_207297.1;NM_207293.1	151986257	152017194	119.5	119.5	105	1.138	328.5	328.5	91.5	3.59	0.313898	1.54929e-39	6.70196e-39	transcript1	transcript1		75	117	74	2134	1990	2077	646	766	564	10371	10114	10895	0.686878	9.33157e-23	3.37655e-22
4	UBE2D3	NM_181891.2;NM_181886.3;NM_003340.6;NM_181888.3	NM_181890.2;NM_181893.2	103749105	103790050	273.5	273.5	246.5	1.11	399.5	325.5	120	2.712	0.405437	2.76264e-39	1.18973e-38	transcript1			813	880	754	2750	2794	2649	50	60	34	196	203	143	1.10785	0.068489	0.0914295
22	PISD	NM_014338.3	NM_178022.1	32026810	32034489	470	158	10.5	15.048	120.5	88	47.5	1.853	8.54665	3.63013e-39	1.55982e-38				117	119	93	202	201	202	107	102	98	214	227	242	1.20518	0.000917316	0.00151834
10	TYSND1	NR_073595.1	NM_173555.3;NM_001040273.2;NR_073581.1;NR_073594.1;NR_073592.1;NR_073582.1;NR_073593.1;NR_073591.1;NR_073580.1	71904484	71906496	537	55.5	537	0.103	445	139	445	0.312	0.338608	3.94532e-39	1.69148e-38	transcript2	transcript2		169	198	138	606	530	681	645	781	546	2507	2142	2823	1.05552	0.100105	0.12994
10	FAM107B	NM_001320741.1	NM_001282696.1;NM_001282697.1	14574709	14646417	44	10	44	0.227	201	122.5	53.5	2.29	0.100837	4.2592e-39	1.82199e-38	transcript2			66	48	38	1654	1749	1589	62	65	49	1832	1805	1705	0.926352	0.247549	0.300366
22	COMT	NM_000754.3	NM_007310.2	19929263	19950070	231.5	231.5	32	7.234	117.5	103	68.5	1.504	4.70765	5.60085e-39	2.39061e-38	transcript1			224	288	247	595	524	563	1152	1236	977	1879	1726	1829	0.731079	1.1409e-28	4.70284e-28
12	SH2B3	NM_005475.2	NM_001291424.1	111843752	111872666	87	87	7.5	11.6	71.5	71.5	65.5	1.092	10.8999	6.36453e-39	2.71056e-38	transcript1	transcript1		98	83	48	537	576	605	37	56	22	364	458	435	1.4374	1.52652e-07	3.26869e-07
18	TCF4	NM_001330605.1	NM_001306207.1	53069208	53253350	39.5	39.5	1.5	26.333	471	67	114	0.588	38.0155	7.18362e-39	3.05264e-38	transcript1			11	9	13	796	855	944	0	0	0	556	596	530	7.80064	4.97339e-12	1.28163e-11
6	VEGFA	NM_001171630.1;NM_001171622.1;NM_001171628.1;NM_001025370.2;NM_001171627.1;NM_001025369.2;NM_001171629.1;NM_001033756.2;NM_001317010.1;NM_001171626.1;NM_001025368.2;NM_001171625.1;NM_001025367.2;NM_001204385.1;NM_001204384.1;NM_001171624.1;NM_003376.5;NM_001171623.1;NM_001025366.2	NM_001287044.1	43737946	43739722	414.5	414.5	38.5	10.766	105.5	105.5	48	2.198	4.56063	8.81917e-39	3.73941e-38	transcript1	transcript1		505	476	384	1343	1194	1388	98	94	104	290	272	317	1.02418	0.590082	0.651697
3	EIF4G1	NM_198242.2;NM_198244.2;NM_001194947.1;NM_198241.2;NM_001194946.1	NM_004953.4	184032283	184038101	805.5	805.5	30.5	26.41	657	657	94.5	6.952	3.74338	8.95888e-39	3.79029e-38	transcript1	transcript1		812	901	750	2843	2786	2964	1220	1412	1034	4017	3676	4199	0.930321	2.56639e-05	4.78711e-05
3	EIF4G1	NM_001291157.1	NM_004953.4	184032290	184038101	805.5	803	30.5	26.328	657	656.5	94.5	6.947	3.73031	1.45258e-38	6.13207e-38				812	901	750	2843	2786	2964	1220	1412	1034	4017	3676	4199	0.930321	2.56639e-05	4.78711e-05
19	SMARCA4	NM_001128849.1	NM_001128848.1;NM_001128847.1;NM_001128846.1;NM_001128845.1	11071808	11094828	151	151	20	7.55	138.5	138.5	96	1.443	5.3037	1.90684e-38	8.03209e-38	transcript1	transcript1		515	551	377	1457	1382	1481	1675	1639	1008	4345	4409	4352	1.01701	0.411988	0.474045
12	NR4A1	NM_001202233.1	NM_001202234.1	52416616	52431499	108.5	44	13	3.385	110.5	4.5	38.5	0.117	27.5278	1.92965e-38	8.11042e-38				0	10	0	7	5	5	86	79	77	193	202	208	1.5829	0.0381015	0.0530335
21	DYRK1A	NM_001347722.1	NM_130436.2	38738185	38791207	174.5	59.5	33.5	1.776	544	8.5	63	0.135	11.965	3.0885e-38	1.29528e-37				37	28	13	27	47	33	193	232	140	756	865	879	3.25031	9.30652e-43	4.77735e-42
21	DYRK1A	NM_001396.4	NM_130438.2	38737875	38792601	174.5	59.5	19.5	3.051	544	7	40	0.175	16.8772	3.64111e-38	1.52042e-37				24	33	21	32	31	18	181	212	124	597	663	652	3.54706	9.52458e-45	5.0789e-44
1	CNIH3	NM_001322303.1;NR_136297.1;NR_136295.1;NR_136292.1;NR_136296.1;NR_136294.1;NM_001322304.1;NM_001322302.1;NR_136291.1;NR_136293.1	NM_001322305.1;NR_136287.1	224622597	224804179	110	110	44.5	2.472	134.5	134.5	1	134.5	0.0186552	4.36692e-38	1.81562e-37	transcript1	transcript1		36	29	28	79	75	122	5	17	4	1	0	0	0.0509848	5.18464e-35	2.38196e-34
16	ZNF668	NM_001172669.1;NM_001172670.1	NM_001172668.1	31076409	31084823	330	37.5	168	0.223	296	68.5	63.5	1.079	0.208906	6.24369e-38	2.58475e-37				58	72	58	141	152	159	107	166	115	323	252	360	1.00259	0.990372	0.991918
11	MARK2	NM_001163297.1;NM_004954.4;NM_001163296.1;NM_001039469.2	NM_017490.3	63606400	63655987	331	331	18.5	17.892	141	141	45.5	3.099	5.81675	6.31568e-38	2.60894e-37	transcript1	transcript1		211	237	260	927	1028	1061	77	115	78	268	310	337	0.791341	5.55073e-07	1.15765e-06
2	CFLAR	NM_001308043.1	NM_001127183.2	201980827	201983269	461	128.5	461	0.279	875	98.5	875	0.113	2.51135	7.83897e-38	3.22436e-37	transcript2	transcript2		168	201	146	193	190	241	211	245	194	537	588	526	2.09001	2.68496e-65	1.83934e-64
2	CFLAR	NM_001127184.2	NM_001127183.2	201980877	201983269	461	128.5	461	0.279	875	98.5	875	0.113	2.51135	7.83897e-38	3.22436e-37	transcript2	transcript2		168	201	145	192	187	240	211	245	194	537	588	526	2.1026	3.62953e-66	2.4953e-65
1	ACOT7	NM_181865.2	NM_007274.3	6420764	6453826	529	13.5	529	0.026	154.5	28	154.5	0.181	0.141001	8.19726e-38	3.36455e-37	transcript2	transcript2		436	487	368	484	300	432	502	574	429	576	363	594	1.07958	0.0152109	0.0223519
1	KCNAB2	NM_172130.2;NM_003636.3	NM_001199860.1	6086073	6094348	146	4.5	5.5	0.818	539.5	539.5	29	18.603	0.0439955	8.53436e-38	3.49546e-37		transcript1		26	31	11	1249	1009	1348	27	29	15	1272	1067	1411	0.997852	0.979024	0.984137
14	PPP2R5E	NM_001282181.1;NM_001282182.1	NM_006246.3;NM_001282180.1;NR_104104.1;NM_001282179.1	63974956	64010079	243	13.5	243	0.056	69.5	30.5	69.5	0.439	0.128194	1.01469e-37	4.14709e-37	transcript2	transcript2		198	267	212	314	273	351	702	789	705	1498	1257	1608	1.43191	6.7225e-28	2.7359e-27
20	CPNE1	NM_003915.5	NR_037188.1	34241831	34252859	436	75	436	0.172	653.5	254.5	653.5	0.389	0.411464	1.73564e-37	7.06365e-37	transcript2	transcript2		1461	1674	1153	3020	3031	3381	321	439	257	1474	1479	1640	2.05562	3.389e-226	6.33382e-225
11	ZNF202	NM_001301819.1	NM_001301779.1;NM_003455.3;NM_001301780.1	123601693	123612391	335	27.5	335	0.082	160.5	60	160.5	0.374	0.216913	1.79643e-37	7.29563e-37	transcript2	transcript2		100	187	124	361	394	404	9	20	11	70	48	52	1.4439	0.000499768	0.000846133
10	STK32C	NM_001318879.1	NM_001318878.1	134120726	134145379	224.5	6	224.5	0.027	83	28.5	83	0.343	0.0786754	1.84159e-37	7.4633e-37	transcript2	transcript2		34	81	40	86	68	111	253	318	240	575	548	651	1.27839	0.000125638	0.000223111
20	CPNE1	NM_003915.5	NM_152927.2;NM_152928.2;NM_152925.2;NM_152926.2;NM_001198863.1	34241831	34252878	436	75	435	0.172	653.5	254.5	653.5	0.389	0.412413	2.75413e-37	1.10914e-36		transcript2		1461	1674	1153	3020	3031	3381	321	439	257	1476	1479	1641	2.05697	1.23531e-226	2.35443e-225
10	PFKP	NM_001323069.1;NM_001323068.1;NM_002627.4;NM_001323071.1	NM_001345944.1	3109712	3111381	90.5	90.5	19	4.763	135	69.5	92.5	0.751	6.10234	4.73654e-37	1.90352e-36	transcript1			1291	1375	1224	1337	1155	1468	1066	1159	963	1086	960	1185	0.996951	0.882959	0.911365
2	HDLBP	NM_001320966.1	NM_005336.5	242211380	242255257	186.5	25	103	0.243	235.5	46	24	1.917	0.128406	5.22768e-37	2.09652e-36				532	576	403	587	694	590	341	396	271	367	738	348	1.12693	0.000131501	0.00023288
7	KIAA1324L	NM_001291991.1	NM_001142749.2	86669550	86689014	860.5	32	860.5	0.037	488.5	68.5	488.5	0.14	0.265778	1.73395e-36	6.925e-36	transcript2	transcript2		99	78	77	181	206	224	226	244	243	342	362	414	0.65527	1.25337e-16	3.78171e-16
4	TBC1D14	NM_020773.2	NM_001113363.1	6911495	6988889	233	232	26.5	8.755	37.5	36.5	28	1.304	6.58094	1.03464e-35	4.09811e-35				65	64	61	201	171	229	174	165	126	268	254	303	0.568903	3.23175e-22	1.14732e-21
21	DYRK1A	NM_001347722.1	NM_130438.2	38738185	38792601	174.5	59.5	19.5	3.051	544	8.5	40	0.212	13.949	1.13338e-35	4.48e-35				37	28	13	27	47	33	181	212	124	597	663	652	2.715	6.54242e-30	2.74383e-29
17	LOC102724596	NR_110884.1	NR_110882.1	47438527	47439744	107.5	104.5	107.5	0.972	423	146.5	423	0.346	2.78562	1.55103e-35	6.1058e-35	transcript2	transcript2		56	70	72	216	265	278	3	3	5	42	43	21	2.07951	1.47752e-05	2.79943e-05
17	LOC102724596	NR_110883.1	NR_110882.1	47438732	47439744	107.5	104.5	107.5	0.972	423	146.5	423	0.346	2.78562	1.55103e-35	6.1058e-35	transcript2	transcript2		43	67	71	216	259	260	3	3	5	42	43	21	1.94388	9.78471e-05	0.000174889
19	CAPNS1	NM_001003962.2;NM_001749.3	NM_001302633.1	36630828	36632322	628	581.5	74.5	7.805	119	119	53.5	2.224	3.42638	3.88096e-35	1.52466e-34		transcript1		61	71	66	134	132	141	465	556	286	585	425	525	0.585865	2.5697e-23	9.44021e-23
4	TBC1D14	NM_001113361.1	NM_001113363.1	6911171	6988889	233	233	26.5	8.792	37.5	37.5	28	1.339	6.42856	5.60281e-35	2.19216e-34	transcript1	transcript1		10	11	6	42	37	29	174	165	126	268	254	303	0.473774	1.07378e-09	2.5582e-09
1	DDX59	NM_001320182.1	NM_001031725.5	200635879	200639126	177	18	177	0.102	48	33.5	48	0.698	0.144372	8.05051e-35	3.14345e-34	transcript2	transcript2		283	300	203	582	478	583	86	52	53	164	122	172	1.13409	0.0252963	0.0363127
6	DSE	NM_001322938.1;NM_001322940.1;NM_001322937.1	NM_001322941.1;NM_001322943.1;NM_001322944.1;NM_013352.3	116575315	116692033	879.5	879.5	251.5	3.497	176.5	176.5	5	35.3	0.0982241	8.90538e-35	3.47021e-34	transcript1	transcript1		11	9	10	25	22	31	243	285	266	27	12	17	0.03023	8.57777e-218	1.50111e-216
18	TGIF1	NM_001278686.1	NM_173210.2;NM_170695.3	3412854	3451403	451.5	81.5	203	0.401	891	1	114	0.009	45.2831	1.11947e-34	4.34472e-34				106	117	74	3	1	4	693	860	614	240	251	222	8.9331	1.85256e-48	1.03368e-47
17	DCAKD	NM_001128631.2	NM_001288654.2;NM_024819.6;NM_001321326.1	43129029	43138497	338.5	135.5	338.5	0.4	346.5	45.5	346.5	0.131	3.06882	2.0689e-34	8.01335e-34	transcript2	transcript2		148	165	181	282	461	349	138	164	166	391	720	452	1.49158	6.51748e-20	2.14831e-19
17	ACACA	NM_198838.1;NM_198837.1	NM_198836.2	35656692	35716059	244	46.5	244	0.191	92	63.5	77.5	0.819	0.251487	2.10112e-34	8.1218e-34	transcript2			196	223	184	439	381	498	259	313	177	452	358	484	0.796522	5.51523e-09	1.26995e-08
14	TMED8	NM_001346134.1	NM_001346133.1;NM_001346131.1;NM_213601.2	77840252	77843452	231	12.5	231	0.054	79.5	31.5	79.5	0.396	0.137195	3.16511e-34	1.22101e-33	transcript2	transcript2		42	52	51	454	521	459	61	47	56	490	523	513	0.944521	0.424696	0.487211
10	FAM107B	NM_001320739.1	NM_001282696.1;NM_001282697.1	14590669	14646417	44	7	44	0.159	201	93.5	53.5	1.748	0.0910526	4.58413e-34	1.76489e-33	transcript2			64	45	40	1952	2021	1923	62	65	49	1832	1805	1705	0.768951	5.26128e-05	9.64569e-05
7	LINC-PINT	NR_034120.1;NR_110472.1	NR_024153.2	130598069	130791789	34	1	21.5	0.047	257	257	118.5	2.169	0.0217338	4.63759e-34	1.78191e-33		transcript1		40	31	35	240	303	243	26	39	25	447	489	505	2.15312	8.6322e-20	2.83566e-19
15	TLE3	NM_001282981.1	NM_005078.3;NM_001282980.1;NM_001105192.2;NM_001282979.1;NM_020908.2	70389091	70390256	314.5	16	314.5	0.051	80	27	80	0.338	0.151696	5.77896e-34	2.21604e-33	transcript2	transcript2		35	19	9	103	106	111	179	145	154	944	902	1048	1.21981	0.0193516	0.0281359
11	KDM2A	NR_027473.1;NM_012308.2	NM_001256405.1	66886740	67007506	234.5	127	234.5	0.542	274.5	49.5	274.5	0.18	3.06799	7.57757e-34	2.89997e-33	transcript2	transcript2		304	384	344	624	614	686	219	255	182	393	378	466	1.00984	0.797558	0.840799
7	GNA12	NM_001282440.1	NM_007353.2;NM_001293092.1	2802774	2883959	181.5	8	181.5	0.044	63.5	27	63.5	0.425	0.100643	1.63632e-33	6.24985e-33	transcript2	transcript2		196	255	235	324	291	299	452	461	403	644	589	699	1.10004	0.00794239	0.0120103
17	DCAKD	NM_001288655.1	NM_001288654.2;NM_024819.6;NM_001321326.1	43128885	43138497	338.5	135.5	338.5	0.4	346.5	46.5	346.5	0.134	3.00007	1.84605e-33	7.03691e-33	transcript2	transcript2		233	247	243	353	556	413	138	164	166	391	720	452	1.80037	6.34629e-48	3.51052e-47
18	TGIF1	NM_001278686.1	NM_173211.1	3412854	3453772	451.5	81.5	149.5	0.545	891	1	83.5	0.012	44.7413	1.96059e-33	7.45878e-33				106	117	74	3	1	4	592	706	549	152	176	168	7.29707	1.64967e-37	7.87991e-37
5	TNFAIP8	NM_001286814.1	NM_001286813.1	118668870	118690468	130.5	3.5	9.5	0.368	538.5	538.5	80	6.731	0.0550136	3.36724e-33	1.27849e-32		transcript1		119	106	88	1544	1711	1636	121	112	88	1003	1107	1012	0.622781	1.42361e-23	5.28024e-23
4	FBXW7	NM_018315.4	NM_001257069.1	153274110	153456393	117.5	117.5	19	6.184	88	88	77	1.143	5.36983	5.49819e-33	2.0753e-32	transcript1	transcript1		96	97	56	282	232	307	50	73	45	491	484	594	2.81173	2.72471e-64	1.85338e-63
4	TBC1D14	NM_020773.2	NM_001286805.1	6911495	6989235	233	232	26.5	8.755	37.5	36.5	26.5	1.377	6.23151	6.01273e-33	2.26507e-32				65	64	61	201	171	229	168	164	110	258	259	284	0.583261	3.6701e-20	1.2202e-19
17	MYO18A	NM_001346768.1	NM_001346765.1;NM_001346766.1;NM_078471.3;NM_203318.1	27467397	27507407	34	13.5	34	0.397	51	39.5	3.5	11.286	0.0373108	7.03346e-33	2.64442e-32	transcript2			65	76	51	114	133	132	40	56	26	26	16	31	0.313552	7.52887e-33	3.37048e-32
17	TMEM101	NM_032376.3	NM_001304814.1	42092397	42096815	652	652	30	21.733	89.5	88.5	22	4.023	5.23036	1.00603e-32	3.76771e-32	transcript1			151	217	172	323	557	291	19	39	31	28	23	27	0.436645	9.66453e-20	3.16937e-19
18	TCF4	NM_001083962.1;NM_003199.2;NM_001243230.1	NM_001243228.1;NM_001243227.1	53255860	53257045	39.5	1	9	0.111	471	471	94	5.011	0.0219397	1.39113e-32	5.19986e-32		transcript1		0	0	0	576	616	570	0	0	0	257	270	264	0.450079	0.138761	0.177015
11	CELF1	NM_001330272.1	NM_006560.3	47546266	47574792	357	28	357	0.078	127	44	127	0.346	0.227486	2.03511e-32	7.59222e-32	transcript2	transcript2		173	190	119	532	477	663	156	154	108	437	398	520	0.935275	0.134324	0.17166
10	HNRNPF	NM_001098207.1	NM_001098205.1	43892794	43904332	385.5	114.5	117	0.979	688.5	255	688.5	0.37	2.38105	2.16695e-32	8.06843e-32		transcript2		661	702	445	1483	1435	1460	395	448	250	817	877	902	0.982515	0.513257	0.576777
7	ZNF783	NM_001195220.1;NR_144366.1	NR_144367.1	148959262	148962120	744	744	25.5	29.176	59	59	14	4.214	6.67858	2.28904e-32	8.50656e-32	transcript1	transcript1		97	109	74	43	24	69	74	84	55	42	23	77	1.35511	0.00068542	0.00114833
15	SMAD3	NM_005902.3	NM_001145104.1	67358195	67458493	905	905	18	50.278	244.5	244.5	25.5	9.588	5.37142	2.35861e-32	8.7482e-32	transcript1	transcript1		734	743	667	541	591	620	117	108	91	53	53	54	0.626729	1.34943e-15	3.93583e-15
4	TBC1D14	NM_001113361.1	NM_001286805.1	6911171	6989235	233	233	26.5	8.792	37.5	37.5	26.5	1.415	6.08724	2.9741e-32	1.10099e-31	transcript1	transcript1		10	11	6	42	37	29	168	164	110	258	259	284	0.486076	4.59319e-09	1.06529e-08
20	SLC4A11	NM_032034.3	NR_135000.1	3218373	3219836	56	4	56	0.071	161	51.5	54.5	0.945	0.0675343	3.7758e-32	1.39509e-31	transcript2			33	19	35	187	105	237	38	14	34	156	96	195	0.869475	0.154876	0.195628
20	SLC4A11	NM_032034.3	NM_001174089.1	3218373	3219887	56	4	55	0.073	161	51.5	54	0.954	0.0678055	4.97835e-32	1.83589e-31				33	19	35	187	105	237	30	14	30	132	71	158	0.80249	0.0300542	0.0428234
22	TPST2	NM_001008566.1	NM_003595.3	26961370	26986089	131.5	6	131.5	0.046	55	28.5	55	0.518	0.0874999	6.43605e-32	2.36891e-31	transcript2	transcript2		46	56	60	247	267	289	37	55	55	213	227	255	0.953474	0.530392	0.594299
12	RIMKLB	NM_001297776.1	NM_020734.3	8850496	8852381	1.5	1.5	1.5	1	2095	2095	33	63.485	0.0168108	8.34357e-32	3.06515e-31	transcript1;transcript2	transcript1		0	5	2	570	531	554	0	2	0	484	484	583	1.86792	0.0638251	0.0854999
22	TBC1D22A	NM_001284303.1;NM_014346.3;NM_001284304.1	NR_104292.1	47158514	47159639	217	217	21.5	10.093	178	178	74	2.405	4.30783	9.50565e-32	3.4854e-31	transcript1	transcript1		101	119	76	607	632	788	101	126	75	583	600	783	0.949609	0.318709	0.377548
17	WRAP53	NM_001143990.1	NM_001143991.1	7589389	7590758	209	59	209	0.282	149	1.5	149	0.01	27.4489	1.68372e-31	6.13858e-31	transcript2	transcript2		271	336	252	434	570	444	144	180	152	295	343	264	1.1228	0.00514838	0.00796675
18	TGIF1	NM_173207.2	NM_003244.3	3447584	3450170	451.5	55	451.5	0.122	891	4.5	398.5	0.011	10.3651	2.17282e-31	7.8931e-31	transcript2			136	189	150	23	19	14	947	1089	840	368	321	328	2.87272	3.68356e-40	1.82754e-39
20	STAU1	NM_001322929.1;NM_001322931.1;NM_001037328.2;NM_004602.3;NM_001322933.1;NM_017453.3;NM_001322928.1;NM_001319134.1;NM_017452.3;NM_001322932.1;NM_001322930.1;NM_001322927.1;NM_017454.3	NM_001319135.1	47804907	47835832	840	121.5	840	0.145	546.5	20.5	546.5	0.038	3.7946	3.57005e-31	1.29423e-30	transcript2	transcript2		367	376	277	538	592	605	151	196	149	646	553	624	2.15055	1.02214e-96	9.28123e-96
13	USPL1	NM_005800.4	NM_001321534.1	31191830	31208316	389	388	32.5	11.938	83.5	81.5	32.5	2.508	4.62213	5.69089e-31	2.0592e-30				48	78	57	111	110	81	89	90	94	63	105	85	0.559306	2.95367e-15	8.49898e-15
16	TUBB3	NM_001197181.1	NM_006086.3	89988417	89989687	496	106.5	496	0.215	84	58.5	84	0.696	0.316477	5.70606e-31	2.06082e-30	transcript2	transcript2		105	87	60	38	51	78	417	519	329	1505	1379	1487	5.18957	1.46167e-193	2.25097e-192
2	TLK1	NM_001136555.1	NM_012290.4	171923483	172017410	166.5	18	166.5	0.108	147.5	73.5	147.5	0.498	0.215223	8.24649e-31	2.97275e-30	transcript2	transcript2		225	231	124	1001	949	1038	465	533	441	3267	3428	3590	1.38626	2.67581e-26	1.04481e-25
4	FBXW7	NM_018315.4	NM_033632.3	153274110	153456185	117.5	117.5	19.5	6.026	88	88	74	1.189	5.0499	8.49624e-31	3.05706e-30	transcript1	transcript1		96	97	56	282	232	307	54	83	57	538	519	576	2.54576	4.22825e-56	2.53563e-55
20	ZNF343	NM_001321801.1;NM_001321803.1;NM_001321800.1	NM_001282495.1	2489561	2505168	57.5	57.5	40	1.438	75.5	75.5	2.5	30.2	0.0480496	8.55688e-31	3.07313e-30	transcript1	transcript1		38	35	40	56	72	49	3	6	3	6	1	2	0.524558	0.00717918	0.0109248
10	PFKP	NM_001323067.1	NM_001345944.1	3110162	3111381	90.5	90.5	19	4.763	135	84	92.5	0.908	5.13738	1.05663e-30	3.78069e-30	transcript1			1049	1133	950	1060	915	1107	1066	1159	963	1086	960	1185	1.0298	0.156482	0.197268
8	YWHAZ	NM_001135701.1;NM_001135700.1	NM_003406.3	101963560	101965623	246.5	59	51.5	1.146	273	147	24	6.125	0.191825	1.24263e-30	4.43796e-30				3044	3395	1762	2846	2847	2769	157	277	141	986	909	957	4.77377	0	0
17	ZBTB4	NM_001128833.1	NM_020899.3	7382944	7387568	459	45	459	0.098	55	26	55	0.473	0.215193	2.20915e-30	7.87521e-30	transcript2	transcript2		59	96	70	19	25	15	32	23	25	23	41	23	3.86804	3.8671e-30	1.62892e-29
4	JADE1	NM_001287437.1;NM_199320.3	NM_001287443.1	129730778	129732999	430	429.5	227	1.892	373	178.5	203	0.879	2.117	2.31504e-30	8.23742e-30				81	50	51	301	335	315	126	83	78	406	395	371	0.78542	6.49126e-05	0.000117884
5	RUFY1	NM_025158.4	NM_001040452.2;NM_001040451.2	178977562	178986693	424	424	36	11.778	145.5	145.5	46.5	3.129	3.79066	2.64302e-30	9.38711e-30	transcript1	transcript1		172	152	148	403	373	391	56	70	44	77	114	98	0.686103	3.67966e-09	8.57547e-09
13	USPL1	NM_001321533.1;NM_001321532.1	NM_001321534.1	31191816	31208316	389	389	32.5	11.969	83.5	83.5	32.5	2.569	4.52086	3.17217e-30	1.12457e-29	transcript1	transcript1		48	78	57	111	112	81	89	90	94	63	105	85	0.555828	1.43384e-15	4.17571e-15
1	KCNAB2	NM_001199861.1	NM_001199862.1	6052358	6105981	146	146	5.5	26.545	539.5	353	115.5	3.056	8.68379	1.65821e-29	5.84626e-29	transcript1			48	71	43	240	191	244	39	49	25	1189	995	1324	7.36024	2.05757e-202	3.32843e-201
16	ATMIN	NM_015251.2	NM_001300728.1	81069458	81070787	299	299	36	8.306	69.5	69.5	36.5	1.904	4.31567	1.69284e-29	5.95744e-29	transcript1	transcript1		286	339	216	251	181	250	133	157	106	136	101	132	1.14756	0.00803397	0.0121297
15	SEMA4B	NM_001324031.1	NM_198925.2;NM_001324032.1;NM_001324034.1;NM_001324033.1	90735189	90744562	100.5	3.5	100.5	0.035	77	42.5	77	0.552	0.0663104	2.00956e-29	7.05915e-29	transcript2	transcript2		21	35	22	62	70	72	102	114	123	154	177	144	0.543995	1.47805e-12	3.91908e-12
8	PTK2B	NM_173174.2	NM_173176.2	27168999	27182996	66.5	66.5	5	13.3	59	59	53	1.113	11.7054	2.34486e-29	8.20701e-29	transcript1	transcript1		10	21	15	58	89	111	19	32	29	1261	1217	1205	8.33009	8.47593e-111	8.41039e-110
8	PTK2B	NM_173174.2	NM_173175.2	27168999	27183081	66.5	66.5	5	13.3	59	59	53	1.113	11.7054	2.34486e-29	8.20701e-29	transcript1	transcript1		10	21	15	58	89	111	16	32	29	1260	1214	1201	8.62538	4.88079e-114	4.94501e-113
10	WBP1L	NM_001083913.1	NM_017787.4	104503727	104535888	98.5	98.5	28	3.518	631.5	631.5	38.5	16.403	0.238992	2.46541e-29	8.61327e-29	transcript1	transcript1		32	67	34	87	110	73	35	75	31	128	118	89	1.17893	0.0581251	0.078575
16	RNF166	NM_001171816.1	NM_001171815.1	88770025	88772800	128	10.5	128	0.082	38.5	26	38.5	0.675	0.119819	3.06055e-29	1.06538e-28	transcript2	transcript2		70	106	62	297	166	345	64	82	54	197	124	233	0.819799	0.00219709	0.0035245
6	JARID2	NM_004973.3	NM_001267040.1	15246206	15249086	69.5	46	69.5	0.662	127.5	14	127.5	0.11	6.05114	3.4563e-29	1.20097e-28	transcript2	transcript2		44	72	39	193	153	202	35	50	28	201	201	178	1.4442	3.5065e-06	6.9302e-06
16	SLC12A4	NM_001145963.1	NM_001145964.1	67997968	68000781	166	20	166	0.12	46.5	28.5	38.5	0.74	0.161123	4.25273e-29	1.47505e-28	transcript2			152	158	113	98	65	88	139	145	103	103	59	101	1.13788	0.0519172	0.0708885
14	ACYP1	NR_126393.1;NM_001107.4;NR_126395.1;NM_001302616.1	NM_001302617.1;NR_126394.1	75530752	75536186	115.5	115.5	96	1.203	101	101	17.5	5.771	0.208109	4.71137e-29	1.63119e-28	transcript1	transcript1		14	10	17	217	180	279	10	5	12	39	23	30	0.207771	1.96128e-28	8.03291e-28
10	ITPRIP	NM_001272012.1	NM_001272013.1	106088750	106098251	95.5	6	95.5	0.063	37.5	27	37.5	0.72	0.0884959	4.92549e-29	1.70226e-28	transcript2	transcript2		28	37	20	183	198	176	60	57	29	356	400	365	1.18758	0.043569	0.060036
14	ZC3H14	NM_001326311.1;NM_001326309.1;NM_001326314.1;NM_001326305.1;NM_001326304.1;NM_001326308.1;NM_001326302.1;NM_001326300.1;NM_001326306.1;NM_001326313.1;NM_207660.3;NM_001326298.1;NM_001326299.1;NM_001326312.1;NM_001326296.1;NM_001326307.1;NM_001326295.1;NR_136936.1;NM_001160104.1;NM_001326310.1;NM_001160103.1;NM_024824.4;NM_001326303.1;NM_001326301.1;NM_001326315.1;NM_001326297.1	NM_207662.3	89029253	89060730	546	546	38	14.368	128	125	35.5	3.521	3.86135	4.9827e-29	1.71894e-28	transcript1			324	327	232	469	364	555	285	327	154	185	155	232	0.483533	7.81252e-72	5.8066e-71
2	PREPL	NM_006036.4	NM_001171603.1;NM_001171617.1	44587813	44589001	193	24.5	193	0.127	42	29.5	41.5	0.711	0.180008	7.08016e-29	2.43816e-28	transcript2			434	466	304	620	843	659	46	53	19	108	276	77	2.0873	8.91094e-32	3.88969e-31
2	TMBIM1	NM_001321430.1;NM_001321432.1	NM_001321436.1;NM_001321433.1;NM_022152.5;NM_001321438.1;NR_135643.1;NM_001321435.1	219154725	219157300	162.5	22	162.5	0.135	33.5	28.5	33.5	0.851	0.168683	9.31286e-29	3.2013e-28	transcript2	transcript2		266	364	174	66	56	55	260	363	166	48	46	49	0.830557	0.0098593	0.0147583
16	ZNF276	NR_110128.1	NM_001113525.1	89786776	89787952	208.5	20	206.5	0.097	1243	411	1213	0.339	0.279371	9.58612e-29	3.28935e-28				63	64	52	211	121	287	56	37	40	225	156	247	1.40414	4.4653e-06	8.80707e-06
15	PDE8A	NM_001243137.1	NM_173454.1;NM_002605.2	85523744	85525205	157.5	157.5	29	5.431	41.5	41.5	39	1.064	5.00677	1.01335e-28	3.47101e-28	transcript1	transcript1		45	40	25	85	106	161	187	172	196	442	416	521	0.799532	0.00129799	0.0021283
16	ZNF276	NR_110128.1	NR_110129.1	89786776	89787950	208.5	20	208.5	0.096	1243	411	1243	0.331	0.282969	3.50912e-28	1.19983e-27	transcript2	transcript2		63	64	52	211	121	287	56	37	40	227	156	250	1.41423	2.76655e-06	5.51877e-06
7	ELMO1	NM_130442.3;NR_038120.1	NM_001206480.2	37025871	37488929	13.5	13.5	4	3.375	240.5	25.5	124.5	0.205	16.0439	3.76106e-28	1.28369e-27	transcript1			62	82	39	477	418	503	0	0	0	61	27	46	5.91323	4.51881e-09	1.0493e-08
1	NADK	NM_001198995.1	NM_023018.4	1690081	1709909	208	21.5	208	0.103	471	175.5	466.5	0.376	0.278261	4.00058e-28	1.36303e-27	transcript2			310	349	191	1328	1315	1425	274	298	207	1092	981	1105	0.8491	2.81222e-07	5.92938e-07
17	NAA38	NM_032356.5;NM_001320924.2;NM_001320925.2	NM_001330111.1	7761209	7788706	608	608	58.5	10.393	455	455	4.5	101.111	0.103847	5.37787e-28	1.82582e-27	transcript1	transcript1		1030	1357	1034	3166	4387	2565	202	169	165	351	481	333	0.736857	2.20408e-21	7.64477e-21
14	ZC3H14	NM_207661.2;NM_001326316.1	NM_207662.3	89029691	89060730	546	545	38	14.342	128	128	35.5	3.606	3.75243	5.42139e-28	1.83735e-27		transcript1		277	294	184	354	281	455	285	327	154	185	155	232	0.52643	5.15318e-52	2.98548e-51
17	FAM222B	NM_001288634.1	NM_001288636.1;NM_001288632.1;NM_001288638.1;NM_018182.3;NM_001288639.1;NM_001288637.1;NM_001288635.1;NM_001288633.1;NM_001288631.1;NM_001077498.2;NM_001288640.1	27139453	27169857	343.5	125.5	343.5	0.365	376.5	50	376.5	0.133	2.70449	6.4552e-28	2.18388e-27	transcript2	transcript2		88	124	77	103	88	126	62	63	38	71	54	86	1.17191	0.0417371	0.0577199
22	COMT	NM_000754.3	NM_001135161.1	19929263	19938460	231.5	231.5	18	12.861	117.5	103	40	2.575	4.90447	9.83957e-28	3.31719e-27	transcript1			224	288	247	595	524	563	219	311	245	682	579	713	1.14893	8.49634e-05	0.000153428
1	NADK	NM_001198995.1	NM_001198993.1	1690081	1710297	208	21.5	208	0.103	471	175.5	471	0.373	0.280955	1.06471e-27	3.58316e-27	transcript2	transcript2		310	349	191	1328	1315	1425	10	10	10	138	169	136	2.81096	4.53514e-24	1.70178e-23
14	KIAA0586	NM_001244191.1;NM_001244192.1;NM_001244190.1;NM_001244189.1	NM_001244193.1	58894103	58906399	336	335	6	55.833	178.5	175	28.5	6.14	8.82386	1.17426e-27	3.94494e-27				15	9	8	72	66	47	62	66	52	107	97	134	0.343966	3.39332e-20	1.13013e-19
22	CYB5R3	NM_001171660.1	NM_000398.6	43040640	43045405	51.5	12	51.5	0.233	57	44	21.5	2.047	0.115315	1.24098e-27	4.16184e-27	transcript2			315	376	226	504	369	496	308	366	212	454	328	451	0.932842	0.0532926	0.0726032
4	CCNI	NM_001348133.1	NM_006835.2;NM_001348140.1;NM_001348135.1;NM_001348138.1;NM_001348137.1;NM_001348136.1;NM_001348139.1;NM_001348132.1;NM_001348134.1	77996063	77997125	76.5	76.5	71	1.077	151.5	151.5	37.5	4.04	0.271198	1.46303e-27	4.89795e-27	transcript1	transcript1		813	904	563	1541	1554	1593	2239	2704	2052	5621	5801	5598	1.18065	9.28402e-23	3.36568e-22
4	UBE2D3	NM_001300795.1	NM_181889.2	103747017	103749337	273.5	118.5	273.5	0.433	399.5	261.5	277.5	0.942	0.470754	1.60875e-27	5.37646e-27	transcript2			1194	1291	952	3139	3365	3298	81	110	84	208	230	222	0.835743	3.05917e-05	5.68976e-05
11	SLC25A22	NM_024698.5	NM_001191061.1	796263	798269	217	217	76.5	2.837	435	435	351.5	1.238	2.25691	1.95669e-27	6.52796e-27	transcript1	transcript1		87	119	84	357	373	384	22	33	15	72	65	63	0.734285	0.000514515	0.000869571
18	MAPRE2	NM_001143827.2	NM_001256420.1;NM_014268.3	32558208	32621324	441.5	27	441.5	0.061	546.5	108.5	546.5	0.199	0.307799	2.13977e-27	7.1141e-27	transcript2	transcript2		28	32	21	223	136	269	287	319	158	2105	2171	2159	1.12595	0.0998714	0.129725
18	MAPRE2	NM_001143827.2	NR_046177.1	32558208	32621614	441.5	27	441.5	0.061	546.5	108.5	546.5	0.199	0.307799	2.13977e-27	7.1141e-27	transcript2	transcript2		28	32	21	223	136	269	175	179	78	1138	1132	1166	1.07046	0.37161	0.432497
12	DYNLL1	NM_001037494.1	NM_003746.2;NM_001037495.1	120907660	120933859	3120.5	178	3120.5	0.057	320	47	320	0.147	0.399838	3.28407e-27	1.08997e-26	transcript2	transcript2		66	106	71	72	46	44	1472	1862	1289	1842	1592	1863	1.70552	1.78261e-19	5.77699e-19
11	SLC25A22	NM_024698.5	NM_001191060.1	796263	797995	217	217	76.5	2.837	435	435	350.5	1.241	2.24918	3.33843e-27	1.10611e-26	transcript1	transcript1		87	119	84	357	373	384	38	51	42	193	193	236	1.21859	0.00343653	0.00542239
14	KIAA0586	NM_001329945.1;NM_014749.4;NM_001329947.1;NM_001329946.1;NM_001329943.1;NM_001329944.1	NM_001244193.1	58894394	58906399	336	336	6	56	178.5	178.5	28.5	6.263	8.66699	4.30069e-27	1.42248e-26	transcript1	transcript1		58	41	28	172	134	157	62	66	52	107	97	134	0.514292	1.63004e-17	5.0045e-17
4	UBE2D3	NM_181889.2	NM_181890.2;NM_181893.2	103749337	103790050	273.5	273.5	246.5	1.11	399.5	277.5	120	2.312	0.471065	6.56559e-27	2.16788e-26	transcript1			81	110	84	208	230	222	50	60	34	196	203	143	1.54842	1.22861e-10	3.02052e-10
14	ELMSAN1	NM_194278.3	NM_001043318.2	74227001	74253961	163	163	56.5	2.885	243.5	243.5	19	12.816	0.236457	1.1672e-26	3.84079e-26	transcript1	transcript1		411	418	330	1584	1651	1618	55	49	33	220	219	100	0.921072	0.164671	0.206913
10	ZEB1	NM_001323644.1;NM_001323641.1;NM_001323645.1;NM_001323642.1;NM_001323646.1	NM_001323660.1;NM_001323659.1;NM_001323661.1	31607712	31609476	227.5	226.5	18.5	12.243	87	87	33	2.636	4.79761	1.53142e-26	5.03068e-26		transcript1		131	121	107	323	333	397	67	60	22	110	107	171	0.884097	0.0670393	0.0895563
18	TCF4	NM_001330605.1	NM_001243231.1	53069208	53178000	39.5	39.5	1	39.5	471	67	67.5	0.993	38.3568	1.70436e-26	5.58248e-26	transcript1			11	9	13	796	855	944	0	0	0	641	729	587	9.05109	2.78315e-14	7.73097e-14
16	RNF166	NM_001171816.1	NM_178841.3	88770025	88772829	128	10.5	117.5	0.089	38.5	26	38.5	0.675	0.130428	1.70519e-26	5.58248e-26		transcript2		70	106	62	297	166	345	73	100	61	254	147	294	0.876606	0.0346114	0.0485974
4	JADE1	NM_001287440.1;NM_001287439.1	NM_001287441.1	129731074	129732425	430	430	236	1.822	373	373	370.5	1.007	1.78964	2.03823e-26	6.66144e-26	transcript1	transcript1		79	44	40	274	245	276	121	71	76	370	345	329	0.800911	0.00051683	0.000872717
11	CHEK1	NM_001114121.2	NM_001274.5	125495031	125496251	591.5	110	591	0.186	2625.5	245.5	2625.5	0.094	1.91058	2.13344e-26	6.9608e-26		transcript2		118	153	130	688	654	673	171	212	148	672	663	660	0.750003	1.0539e-11	2.67294e-11
11	CHEK1	NM_001114121.2	NM_001330428.1	125495031	125496119	591.5	110	591.5	0.186	2625.5	245.5	2622.5	0.094	1.90639	3.14832e-26	1.02374e-25	transcript2			118	153	130	688	654	673	202	250	179	772	755	739	0.717178	3.87484e-16	1.14755e-15
11	CHEK1	NM_001114121.2	NR_045205.1	125495031	125496124	591.5	110	591.5	0.186	2625.5	245.5	2622.5	0.094	1.90639	3.14832e-26	1.02374e-25	transcript2			118	153	130	688	654	673	202	250	179	770	755	735	0.715268	2.26238e-16	6.7836e-16
10	ITPRIP	NM_033397.3	NM_001272013.1	106093663	106098251	95.5	12.5	95.5	0.131	37.5	34	37.5	0.907	0.146098	3.53837e-26	1.14863e-25	transcript2	transcript2		32	36	23	213	217	193	60	57	29	356	400	365	1.13618	0.127289	0.163028
7	LINC-PINT	NR_024153.2	NR_109850.1;NR_109851.1;NR_109852.1;NR_015431.2;NR_109853.1;NR_109854.1	130791789	130794675	34	21.5	34	0.632	257	118.5	33	3.591	0.178314	1.04307e-25	3.3803e-25	transcript2			26	39	25	447	489	505	21	30	33	202	170	244	0.455731	1.2736e-18	3.99949e-18
20	ZNF343	NM_001282497.1;NM_001321802.1;NM_024325.5;NM_001321805.1;NM_001282496.1;NM_001282498.1	NM_001282495.1	2489778	2505168	57.5	45	40	1.125	75.5	53.5	2.5	21.4	0.0578972	1.05569e-25	3.41547e-25				46	39	52	68	155	53	3	6	3	6	1	2	0.477114	0.0010593	0.00174735
5	SQSTM1	NM_001142298.1	NM_003900.4	179233388	179247842	244.5	28	244.5	0.115	56	29.5	56	0.527	0.219096	1.06533e-25	3.44086e-25	transcript2	transcript2		681	682	526	412	356	389	1059	1244	1120	701	601	658	0.933004	0.0107537	0.0159976
10	CREM	NM_001881.3	NM_001267568.1;NM_001267569.1	35415769	35484055	586.5	563.5	29	19.431	990.5	985	7.5	131.333	0.148619	1.14379e-25	3.6881e-25				101	80	88	247	255	279	116	114	77	98	106	116	0.362789	1.24751e-62	8.22415e-62
12	SLC11A2	NM_001174129.1	NM_001174125.1	51419924	51422058	307.5	307.5	56	5.491	195	195	1.5	130	0.0450548	1.19481e-25	3.83976e-25	transcript1	transcript1		166	206	133	133	74	112	57	80	63	5	1	8	0.129568	9.98552e-52	5.73795e-51
12	SLC11A2	NM_000617.2;NR_033421.1;NM_001174128.1	NM_001174125.1	51420199	51422058	307.5	307.5	56	5.491	195	195	1.5	130	0.0450548	1.19481e-25	3.83976e-25	transcript1	transcript1		88	121	88	39	33	32	57	80	63	5	1	8	0.233187	9.82668e-22	3.42688e-21
10	CREM	NM_001267566.1	NM_001267568.1;NM_001267569.1	35464515	35484055	586.5	8	29	0.276	990.5	36	7.5	4.8	0.0699839	1.88839e-25	6.05857e-25				79	115	75	112	112	134	116	114	77	98	106	116	0.78486	0.000245568	0.000424724
10	ZEB1	NM_001323644.1;NM_001323641.1;NM_001323645.1;NM_001323642.1;NM_001323646.1	NM_001323678.1;NM_001174094.1;NM_001128128.2;NM_001323666.1;NM_001323665.1;NM_001323664.1;NM_001323662.1;NM_001323663.1	31607712	31610064	227.5	226.5	18.5	12.243	87	87	32	2.719	4.65752	2.17389e-25	6.95141e-25		transcript1		131	121	107	323	333	397	87	78	41	168	189	235	0.980469	0.758451	0.803975
2	R3HDM1	NM_001282799.1;NM_015361.3	NM_001282800.1;NM_001282798.1	136289025	136343893	215	215	22	9.773	90.5	90.5	41.5	2.181	4.33997	2.98576e-25	9.53166e-25	transcript1	transcript1		110	131	75	514	504	521	99	112	62	448	423	443	0.98751	0.830743	0.868647
x	STS	NM_001320752.1;NM_001320751.1	NM_000351.5	7065934	7137472	56	56	2	28	87	87	58	1.5	19.1445	3.35038e-25	1.0678e-24	transcript1	transcript1		73	103	67	315	409	375	7	18	8	827	1070	732	16.2125	5.32062e-254	1.0896e-252
4	ELF2	NM_006874.3;NM_001276457.1;NM_001276458.1;NM_001276459.1	NM_001331036.1	140005568	140098372	335	335	20.5	16.341	315	315	71.5	4.406	3.6833	5.63831e-25	1.79401e-24	transcript1	transcript1		133	85	86	484	509	485	44	24	45	108	158	169	0.776765	0.000381051	0.0006526
x	ZMYM3	NM_201599.2	NM_001171162.1	70474038	70475047	264.5	264.5	26	10.173	243	243	78.5	3.096	3.35699	6.06338e-25	1.92607e-24	transcript1	transcript1		192	212	124	232	208	264	52	62	40	190	182	178	2.64506	5.66566e-57	3.49564e-56
19	ZNF580	NM_207115.1	NM_016202.2	56152392	56153418	236.5	175	236.5	0.74	789.5	316.5	789.5	0.401	1.84595	6.49695e-25	2.05701e-24	transcript2	transcript2		148	152	131	341	304	382	912	1099	919	2029	2055	2475	0.943166	0.102664	0.133083
19	ZNF580	NM_207115.1	NM_001163423.1	56152392	56153463	236.5	175	236.5	0.74	789.5	316.5	789.5	0.401	1.84595	6.49695e-25	2.05701e-24	transcript2	transcript2		148	152	131	341	304	382	101	120	98	254	261	289	1.0588	0.268226	0.323721
1	PPP2R5A	NM_006243.3	NM_001199756.1	212458879	212475148	229.5	229.5	52.5	4.371	153.5	153.5	103	1.49	2.76389	6.64944e-25	2.10183e-24	transcript1	transcript1		866	891	706	2586	2395	2627	170	180	112	324	337	397	0.740852	7.95366e-18	2.46154e-17
20	FAM217B	NM_001190826.1	NM_001190827.1;NM_022106.2	58508819	58515444	93.5	39	93.5	0.417	81	1	81	0.012	33.3217	7.17986e-25	2.26207e-24	transcript2	transcript2		12	14	3	2	0	3	87	90	54	180	153	209	9.41511	1.40804e-27	5.68235e-27
15	SEMA4B	NM_001324029.1;NM_001324030.1;NM_020210.3	NM_001324031.1	90728152	90735189	100.5	58.5	3.5	16.714	77	49	42.5	1.153	13.3103	7.26222e-25	2.28428e-24				30	32	31	53	45	60	21	35	22	62	70	72	1.53995	6.07271e-05	0.0001107
19	KANK2	NM_001329451.1	NM_001136191.2	11306496	11308243	195	30	195	0.154	187	92.5	187	0.495	0.311213	1.08405e-24	3.38216e-24	transcript2	transcript2		824	766	593	1973	2028	1990	161	164	125	286	367	287	0.757066	1.25394e-14	3.51872e-14
10	CREM	NM_183060.2;NM_181571.2	NM_001267568.1;NM_001267569.1	35416385	35484055	586.5	586.5	29	20.224	990.5	990.5	7.5	132.067	0.153807	1.32253e-24	4.11953e-24	transcript1	transcript1		110	99	94	197	211	219	116	114	77	98	106	116	0.508384	1.48238e-28	6.09738e-28
10	LRRC27	NM_001143757.1	NM_001309474.1	134145741	134150611	157	157	16	9.812	157.5	157.5	69.5	2.266	4.2926	1.90306e-24	5.89917e-24	transcript1	transcript1		17	42	29	145	103	129	26	22	20	60	44	63	0.564983	8.27208e-08	1.806e-07
21	C21orf58	NM_001286463.1	NM_001286462.1	47738134	47740739	82.5	42.5	79.5	0.535	293	293	224	1.308	0.356417	2.3812e-24	7.35763e-24		transcript1		31	50	34	654	767	894	38	36	28	431	522	425	0.673395	7.67135e-07	1.5896e-06
18	TCF4	NM_001330605.1	NM_001243233.1	53069208	53089723	39.5	39.5	1	39.5	471	67	59.5	1.126	35.0556	2.7871e-24	8.59803e-24	transcript1			11	9	13	796	855	944	0	0	0	694	681	670	9.48421	5.12049e-15	1.45813e-14
10	LRRC27	NM_001143758.1;NM_001143759.1	NM_001309474.1	134145614	134150611	157	156	16	9.75	157.5	157.5	69.5	2.266	4.26493	3.27189e-24	1.00774e-23		transcript1		6	30	10	72	51	70	26	22	20	60	44	63	0.576008	1.10018e-05	2.10941e-05
12	NR4A1	NM_001202233.1	NM_173157.2;NM_002135.4	52416616	52445186	108.5	44	108.5	0.406	110.5	4.5	110.5	0.041	8.99073	4.25636e-24	1.3047e-23	transcript2	transcript2		0	10	0	7	5	5	77	90	62	151	160	196	1.33746	0.218803	0.267936
19	CCDC130	NM_001320567.1;NM_001320565.1;NM_001320564.1;NM_001320566.1;NM_001320561.1	NM_001320569.1;NM_030818.3;NM_001320568.1	13842574	13858677	176	105	176	0.597	230	51.5	230	0.224	2.68899	5.26841e-24	1.61235e-23	transcript2	transcript2		43	48	38	34	35	32	56	76	62	150	124	157	2.78433	2.36908e-30	1.00451e-29
10	IDI1	NM_004508.3;NR_134301.1	NM_001317955.1;NR_134300.1	1095306	1102656	1308	282.5	145	1.948	2866	261	53	4.925	0.404299	5.3707e-24	1.64105e-23				130	149	96	688	760	716	121	198	134	516	619	556	0.648184	1.39601e-22	5.00431e-22
20	OPRL1	NM_000913.5;NM_001318853.1;NM_182647.3	NM_001200019.1	62711435	62716369	96.5	96.5	6.5	14.846	107	107	54	1.981	7.46062	5.49791e-24	1.67725e-23	transcript1	transcript1		22	25	27	32	27	12	13	14	11	8	22	9	1.06678	0.744936	0.793582
13	LIG4	NM_002312.3	NM_001098268.1	108867130	108870716	180.5	21.5	180.5	0.119	52.5	31	52.5	0.59	0.208311	9.75047e-24	2.96051e-23	transcript2	transcript2		49	55	37	129	127	118	20	23	27	30	41	23	0.500453	6.38269e-11	1.58333e-10
6	SRF	NM_003131.3	NM_001292001.1	43139033	43140128	205.5	205.5	41	5.012	145	145	88	1.648	2.95919	2.99394e-23	9.06185e-23	transcript1	transcript1		650	667	541	1806	1399	1880	173	157	81	326	238	331	0.797579	2.76618e-09	6.47798e-09
17	FGF11	NM_004112.3	NM_001303460.1	7342346	7344061	172	20	172	0.116	159	71	159	0.447	0.26892	3.61171e-23	1.08974e-22	transcript2	transcript2		331	328	287	46	71	76	92	107	92	15	21	23	1.02161	0.854115	0.888741
11	SLC3A2	NM_001012664.2;NM_001012662.2;NM_002394.5	NM_001013251.2	62623484	62648344	1226	339.5	1226	0.277	915	400	915	0.437	0.651399	4.75901e-23	1.43366e-22	transcript2	transcript2		214	235	226	2180	1821	1942	1381	1575	1340	4943	4756	4831	0.386287	0	0
7	KIAA1324L	NM_001291990.1	NM_001142749.2	86611463	86689014	860.5	13	860.5	0.015	488.5	34	488.5	0.07	0.220871	5.08512e-23	1.52951e-22	transcript2	transcript2		93	72	73	198	182	201	226	244	243	342	362	414	0.644608	3.55612e-17	1.08659e-16
19	FZR1	NM_016263.3	NM_001136197.1;NM_001136198.1	3506295	3522954	141	141	12	11.75	56	56	29	1.931	5.79985	6.45198e-23	1.93761e-22	transcript1	transcript1		165	176	121	270	318	288	169	245	153	397	381	404	1.10474	0.0264209	0.0378988
17	SREBF1	NM_001321096.2	NM_001005291.2;NM_004176.4	17726978	17740325	586.5	91	586.5	0.155	77.5	36.5	77.5	0.471	0.330743	7.64358e-23	2.29188e-22	transcript2	transcript2		250	283	164	236	234	240	456	485	347	462	492	468	1.07641	0.0554825	0.0752139
9	UBAP2	NM_001282530.1	NM_001282529.1;NM_018449.3	33934362	34048947	1216.5	25	1216.5	0.021	957.5	64.5	957.5	0.067	0.33275	8.22316e-23	2.46183e-22	transcript2	transcript2		146	234	115	411	524	468	72	143	46	316	279	276	1.1947	0.000555219	0.000935899
17	NME2	NM_001018137.2	NM_001018139.2	49242796	49243862	170.5	170.5	55	3.1	654.5	558.5	412.5	1.354	2.2636	8.89868e-23	2.65993e-22	transcript1			290	331	253	900	293	820	2235	2595	1685	6687	5427	6607	1.29164	1.11487e-24	4.24135e-24
11	AMBRA1	NM_017749.3	NM_001300731.1;NM_001267782.1;NM_001267783.1	46612914	46615619	276	55.5	276	0.201	146.5	80	146.5	0.546	0.377088	1.26297e-22	3.7635e-22	transcript2	transcript2		137	112	88	168	169	221	206	182	137	277	246	294	0.943396	0.267493	0.323039
21	PDXK	NM_003681.4	NM_001331030.1	45138978	45161265	171	171	27	6.333	157.5	157.5	82.5	1.909	3.2465	1.68063e-22	4.99263e-22	transcript1	transcript1		484	503	446	595	466	669	261	338	211	240	233	318	0.8156	1.07907e-08	2.45242e-08
2	RTN4	NM_207521.1;NR_135830.1	NM_020532.4;NM_207520.1;NM_153828.2;NM_001321860.1	55276326	55277734	1840.5	482.5	1840.5	0.262	935	362.5	935	0.388	0.675557	1.87385e-22	5.54948e-22	transcript2	transcript2		505	553	359	283	302	311	4221	4750	4087	2675	2607	2819	0.975902	0.35433	0.4154
15	AKAP13	NM_006738.5;NM_007200.4	NM_001270546.1	85923847	86163181	168.5	168.5	20.5	8.22	95	95	47	2.021	3.96766	1.90363e-22	5.62902e-22	transcript1	transcript1		276	293	209	755	785	808	286	268	251	770	867	852	1.0217	0.531676	0.595391
1	KIF2C	NM_001297655.1;NM_006845.3	NM_001297657.1;NM_001297656.1	45205490	45212034	822	822	10	82.2	734.5	734.5	42.5	17.282	4.81571	2.41624e-22	7.13384e-22	transcript1	transcript1		341	447	299	886	990	864	334	331	266	756	816	722	0.974835	0.412672	0.474445
2	RTN4	NM_001321861.1;NR_135829.1	NM_001321859.1	55276827	55277953	1840.5	481.5	1831	0.263	935	362.5	934	0.388	0.676977	3.32947e-22	9.81506e-22				495	559	354	266	305	293	3	6	4	5	11	14	3.30438	2.85191e-12	7.42887e-12
10	FBXO18	NM_001258452.1	NM_032807.4	5931535	5936349	114	32	25.5	1.255	47	5.5	47	0.117	10.1128	3.65016e-22	1.0744e-21		transcript2		61	111	106	321	333	358	125	158	107	403	398	491	0.907201	0.0611417	0.0821338
3	CNOT10	NR_046352.1;NM_001256741.1;NM_015442.2	NM_001256742.1	32726637	32737033	270	270	15.5	17.419	153.5	153.5	38.5	3.987	4.31901	3.74664e-22	1.10111e-21	transcript1	transcript1		188	237	119	784	827	711	108	131	68	436	390	386	0.922375	0.0836778	0.110178
20	GNAS	NM_001309840.1	NR_132272.1	57464180	57467219	177.5	147.5	150	0.983	214.5	94	214.5	0.438	2.26098	5.12544e-22	1.50174e-21		transcript2		97	155	95	1027	1005	1053	4067	4231	3042	6820	6765	6703	0.202595	0	0
2	RTN4	NM_207521.1;NR_135830.1	NM_001321859.1	55276326	55277953	1840.5	482.5	1831	0.264	935	362.5	934	0.388	0.67827	5.1679e-22	1.51189e-21				505	553	359	283	302	311	3	6	4	5	11	14	3.20765	1.04574e-11	2.65574e-11
14	C14orf93	NM_001282969.1	NM_001130706.2;NM_021944.3;NM_001282970.1;NM_001282968.1;NM_001130708.2	23470246	23479410	65	8.5	65	0.131	53.5	43	53.5	0.804	0.160095	5.63382e-22	1.64569e-21	transcript2	transcript2		44	32	27	83	69	75	56	25	23	61	79	88	1.01079	0.949995	0.964525
13	ING1	NM_198218.2;NM_198219.2	NM_005537.5	111365610	111367359	4103	4103	46	89.196	5341	5341	128.5	41.564	2.23333	8.55574e-22	2.49542e-21	transcript1	transcript1		16	21	13	117	126	89	116	151	130	526	563	509	0.635519	7.37399e-07	1.52963e-06
2	NIF3L1	NM_021824.3	NM_001142356.1	201754108	201756641	845.5	845.5	19	44.5	649.5	649.5	50.5	12.861	3.48042	9.97771e-22	2.90576e-21	transcript1	transcript1		161	213	126	409	413	431	393	528	322	771	771	677	0.7126	3.73471e-20	1.2374e-19
17	ABR	NM_001256847.2	NM_021962.4	935081	1083268	147.5	9.5	65.5	0.145	171	39	40.5	0.963	0.15358	1.07706e-21	3.13193e-21				460	530	331	414	358	423	243	332	193	312	268	399	1.40434	9.52662e-21	3.2458e-20
7	SNX10	NM_013322.2;NM_001318198.1;NM_001199835.1	NM_001199838.1	26331515	26403945	43.5	43.5	5.5	7.909	95	30.5	39	0.782	9.58587	1.13071e-21	3.28297e-21	transcript1			168	162	141	516	443	499	173	204	143	339	335	354	0.641947	2.26956e-24	8.58331e-24
9	PHF19	NM_001009936.2;NM_001286843.1	NM_001286840.1	123639606	123657174	91	91	2.5	36.4	257	257	80	3.212	11.8915	1.25189e-21	3.62936e-21	transcript1	transcript1		220	190	175	951	941	976	1	0	0	13	18	6	2.06257	0.0207978	0.0301702
2	NIF3L1	NM_001142355.1;NM_001136039.2	NM_001142356.1	201754050	201756641	845.5	842	19	44.316	649.5	649	50.5	12.851	3.46964	1.28077e-21	3.70749e-21				15	11	27	40	36	65	393	528	322	771	771	677	0.711156	0.000214893	0.000373347
3	CLASP2	NM_001207044.1	NM_015097.2	33700933	33759705	234	148	234	0.632	180	43	180	0.239	2.56222	1.51412e-21	4.36984e-21	transcript2	transcript2		112	160	153	302	295	359	268	287	207	847	787	929	1.50027	6.05617e-23	2.21217e-22
1	RSRP1	NR_135143.1;NR_135784.1;NR_135786.1;NR_135780.1;NR_135778.1;NR_135782.1;NR_135781.1;NR_135783.1;NR_135144.1;NR_135785.1;NM_020317.4	NR_135777.1	25574010	25594416	1001	1001	8.5	117.765	840	840	38	22.105	5.04283	1.87247e-21	5.39596e-21	transcript1	transcript1		182	258	215	1069	1300	1170	34	29	38	197	195	207	1.07668	0.276343	0.332683
6	DSE	NM_001322938.1;NM_001322940.1;NM_001322937.1	NR_136521.1;NR_136522.1;NR_136523.1	116575315	116601226	879.5	879.5	257	3.422	176.5	176.5	101.5	1.739	1.96927	2.51119e-21	7.22578e-21	transcript1	transcript1		11	9	10	25	22	31	12	14	19	38	25	27	0.789295	0.155347	0.196094
18	TCF4	NM_001330605.1	NM_001243228.1;NM_001243227.1	53069208	53257045	39.5	39.5	9	4.389	471	67	94	0.713	5.99815	3.03192e-21	8.71111e-21	transcript1			11	9	13	796	855	944	0	0	0	257	270	264	3.67872	9.49907e-05	0.0001701
3	CSRNP1	NM_001320559.1	NM_033027.3	39188921	39195102	159.5	19.5	159.5	0.122	58.5	31.5	58.5	0.538	0.23079	4.62975e-21	1.32623e-20	transcript2	transcript2		52	56	45	85	82	102	34	52	45	72	51	67	0.826823	0.0327796	0.0462277
7	LSM5	NR_024466.1	NM_001139499.1;NM_001130710.1	32530475	32534870	597	113.5	273.5	0.415	201	29	201	0.144	2.8506	4.80612e-21	1.37471e-20		transcript2		349	390	270	735	849	734	17	46	21	51	57	55	0.841287	0.0341785	0.0480245
11	GPR137	NM_001170881.1	NM_020155.3;NM_001170880.1	64052285	64053582	138	138	35.5	3.887	75	75	63	1.19	3.25253	5.28539e-21	1.50955e-20	transcript1	transcript1		266	318	274	404	395	407	319	466	309	556	638	586	1.16365	9.05495e-06	1.75008e-05
5	CXXC5	NM_001317202.1	NM_001317211.1;NM_001317209.1;NM_001317210.1;NM_001317208.1	139027489	139055025	248	119.5	34.5	3.464	61.5	18	27.5	0.655	5.04641	5.72456e-21	1.63256e-20				24	36	30	10	12	8	285	369	255	83	77	75	0.739613	0.0181867	0.0265223
6	CD164	NM_001346500.1	NM_006016.5;NM_001142403.2;NM_001142404.2;NM_001142402.2;NM_001142401.2	109702942	109704015	1124.5	81	1124.5	0.072	492	80.5	492	0.164	0.464344	6.15309e-21	1.75218e-20	transcript2	transcript2		698	769	628	1009	1075	1017	1609	1844	1423	2555	2586	2643	1.07979	8.21037e-05	0.000148403
11	GPR137	NM_001177358.1	NM_020155.3;NM_001170880.1	64052283	64053582	138	137.5	35.5	3.873	75	75	63	1.19	3.24804	6.20018e-21	1.76298e-20		transcript1		212	275	231	331	281	320	319	466	309	556	638	586	1.25898	2.30527e-10	5.61018e-10
17	SSH2	NM_001282131.1	NM_001282129.1	28088450	28257246	572.5	67.5	571	0.118	1305.5	67.5	1305.5	0.052	2.28323	7.16071e-21	2.03309e-20		transcript2		109	137	62	356	378	406	177	205	149	696	840	820	1.19193	0.000165755	0.000292733
4	SMAD1	NM_005900.2	NM_001003688.1	146402951	146403957	45.5	45.5	6.5	7	80	80	80	1	6.73488	8.37309e-21	2.37381e-20	transcript1	transcript1;transcript2		2	1	0	556	566	596	0	1	0	238	249	290	0.677943	0.395745	0.4559
17	SSH2	NM_001282131.1	NM_033389.3	28088450	28257058	572.5	67.5	572.5	0.118	1305.5	67.5	1305.5	0.052	2.27752	9.42957e-21	2.6694e-20	transcript2	transcript2		109	137	62	356	378	406	166	195	138	628	708	696	1.0956	0.0551789	0.0748551
4	ARHGAP24	NM_001025616.2	NM_001346093.1;NM_001042669.1	86396284	86699851	43	18.5	32	0.578	60	60	17	3.529	0.158967	1.1456e-20	3.2383e-20		transcript1		116	111	119	303	343	322	163	145	137	179	162	196	0.433668	6.97413e-60	4.4602e-59
22	BCL2L13	NM_001270730.1;NM_001270727.1;NM_001270726.1;NM_001270728.1;NM_001270735.1;NM_001270732.1;NM_001270729.1;NM_001270734.1;NM_001270731.1;NM_015367.3	NR_073069.1;NR_073068.1	18121350	18138428	627.5	627.5	28	22.411	229	229	33	6.939	3.28938	1.61725e-20	4.55813e-20	transcript1	transcript1		242	261	207	376	306	397	432	447	384	556	403	505	0.761523	2.42176e-14	6.73684e-14
3	VGLL4	NM_001284391.1	NM_001128219.2	11646055	11685451	120.5	20	120.5	0.166	66.5	34	46	0.739	0.224566	1.80263e-20	5.0732e-20	transcript2			201	246	131	321	328	317	439	518	345	715	685	711	0.965277	0.344734	0.404774
9	SLC25A25	NM_001006641.3	NM_052901.4;NR_049766.2	130830479	130860761	319	28	319	0.088	33	10.5	19	0.553	0.158617	2.35517e-20	6.61854e-20	transcript2			52	74	54	238	231	292	64	54	46	90	85	95	0.39267	2.16196e-37	1.03014e-36
17	KCTD2	NR_110835.1	NR_110834.1;NM_015353.2	73028662	73043279	187	44	187	0.235	137	3.5	137	0.026	9.31642	2.36881e-20	6.64717e-20	transcript2	transcript2		16	10	20	17	12	6	22	37	8	48	31	52	2.59698	1.28935e-10	3.16582e-10
14	BRF1	NM_145685.2	NM_001242790.1	105714222	105767329	79	12	79	0.152	64	48	64	0.75	0.196747	3.44296e-20	9.64732e-20	transcript2	transcript2		149	137	100	168	128	297	189	237	202	270	223	320	0.866911	0.00374705	0.00588071
17	SLC43A2	NM_001284499.1	NM_001284498.1;NM_001321365.1	1508328	1531669	228	12	227	0.053	187	44.5	186	0.239	0.234703	3.57327e-20	9.99789e-20				69	112	60	235	199	178	110	86	68	189	195	229	0.912575	0.140793	0.179488
17	SLC43A2	NM_001284499.1	NM_001321364.1;NM_152346.2	1508328	1532180	228	12	228	0.053	187	44.5	187	0.238	0.234845	3.6569e-20	1.02022e-19	transcript2	transcript2		69	112	60	235	199	178	37	46	27	82	108	112	1.0713	0.394049	0.454791
12	RPL6	NM_001320140.1;NM_001320138.1;NM_001320139.1	NM_001320141.1	112847123	112856647	2479	2470.5	113.5	21.767	1153	1142	97	11.773	1.90267	3.77923e-20	1.05282e-19				1512	1866	1276	3103	2533	2746	13	25	10	45	53	29	1.44227	0.000169783	0.000299297
11	GANAB	NM_001329224.1;NM_001329222.1	NM_198335.3;NM_001329225.1;NM_198334.2;NM_001278194.1;NM_001329223.1;NM_001278192.1;NM_001278193.1	62407690	62414198	398.5	38.5	398.5	0.097	1751.5	63.5	1751.5	0.036	2.55786	3.78675e-20	1.05339e-19	transcript2	transcript2		199	288	212	415	451	449	162	235	180	371	393	409	1.07949	0.0581814	0.078596
9	SH2D3C	NM_001142534.1	NM_001142531.1	130517561	130524719	235.5	15.5	9	1.722	260.5	30.5	127	0.24	7.40096	5.46801e-20	1.5167e-19				23	41	21	172	191	208	21	13	16	173	161	170	1.46075	0.000424221	0.000722678
9	SH2D3C	NM_001142533.1	NM_001142531.1	130517583	130524719	235.5	15.5	9	1.722	260.5	30.5	127	0.24	7.40096	5.46801e-20	1.5167e-19				23	43	25	182	198	225	21	13	16	173	161	170	1.47483	0.000248686	0.000429731
17	NME2	NM_001018137.2	NM_001018138.1	49242796	49244083	170.5	170.5	55	3.1	654.5	558.5	74.5	7.497	0.406348	5.72736e-20	1.58636e-19	transcript1			290	331	253	900	293	820	5286	6206	3974	15596	13168	14829	1.25639	2.78319e-21	9.56723e-21
17	PRPSAP2	NM_001243936.1;NM_001243942.1	NM_001243940.1	18759612	18768782	680	680	38.5	17.662	95	95	20	4.75	3.6743	6.3495e-20	1.75615e-19	transcript1	transcript1		31	61	46	172	235	171	355	403	246	441	428	440	0.31941	2.05705e-87	1.72918e-86
1	MIA3	NM_001324063.1;NM_198551.3;NM_001324062.1;NM_001324064.1	NM_001300867.1;NM_001324065.1	222791444	222817645	267.5	129.5	267.5	0.484	257.5	55	257.5	0.214	2.29308	6.41774e-20	1.77247e-19	transcript2	transcript2		97	73	65	95	54	98	142	100	111	326	368	314	2.69731	4.49411e-57	2.78172e-56
12	RPL6	NM_001320137.1;NM_001024662.2;NM_000970.4	NM_001320141.1	112847445	112856647	2479	2479	113.5	21.841	1153	1153	97	11.887	1.89145	8.33504e-20	2.29542e-19	transcript1	transcript1		1571	1875	1248	2973	2469	2530	13	25	10	45	53	29	1.52367	1.47277e-05	2.79319e-05
11	SF1	NM_001178031.2	NM_201997.2;NM_004630.3;NM_201995.2;NM_201998.2;NM_001346363.1;NM_001346364.1;NM_001346410.1;NM_001346409.1	64545233	64546316	325.5	61.5	316.5	0.194	311.5	132.5	311.5	0.425	0.455864	9.52733e-20	2.61628e-19		transcript2		589	595	420	1583	1762	1734	792	818	666	2569	2761	2786	1.12498	4.4838e-08	9.95537e-08
3	NCK1	NM_006153.5;NM_001291999.1	NM_001190796.2	136581050	136649317	64	64	11	5.818	173	173	125.5	1.378	4.40125	1.16298e-19	3.18909e-19	transcript1	transcript1		44	31	24	104	105	99	102	130	113	250	224	245	0.679919	4.15927e-07	8.75038e-07
1	NFYC	NM_001308115.1	NM_001308114.1	41174995	41204508	246.5	246.5	23.5	10.489	269	64.5	26	2.481	3.98798	1.63525e-19	4.47137e-19	transcript1			162	176	142	412	371	488	273	288	273	758	769	838	1.07535	0.0628181	0.0842095
9	SH2D3C	NM_001142534.1	NM_001142532.1	130517561	130524697	235.5	15.5	9	1.722	260.5	30.5	124	0.246	7.22552	1.80885e-19	4.93207e-19				23	41	21	172	191	208	35	17	22	260	262	250	1.54371	6.21547e-06	1.21536e-05
9	SH2D3C	NM_001142533.1	NM_001142532.1	130517583	130524697	235.5	15.5	9	1.722	260.5	30.5	124	0.246	7.22552	1.80885e-19	4.93207e-19				23	43	25	182	198	225	35	17	22	260	262	250	1.55805	2.69504e-06	5.39288e-06
17	TRIM16	NM_006470.4	NM_001348125.1;NM_001348124.1;NM_001348126.1;NM_001348120.1;NM_001348122.1;NM_001348121.1	15586265	15587625	636	32	636	0.05	99.5	19.5	99.5	0.196	0.266224	1.84017e-19	5.01037e-19	transcript2	transcript2		84	119	92	23	18	21	46	53	52	9	13	11	1.06276	0.696394	0.749753
1	BCAR3	NM_001261410.1	NM_001261408.1	94079702	94312706	69	30.5	69	0.442	110	7.5	110	0.068	6.0709	1.86981e-19	5.08388e-19	transcript2	transcript2		19	34	37	80	87	62	24	30	27	80	63	60	0.976058	0.855195	0.888904
10	LZTS2	NM_001318099.1	NM_001318100.1	102758106	102759571	494	313.5	94	3.335	205	31	31.5	0.984	3.39394	2.79914e-19	7.58921e-19				130	153	104	44	38	56	212	224	177	41	38	52	0.598967	1.1126e-10	2.74232e-10
x	BCOR	NM_001123385.1;NM_017745.5	NM_001123383.1;NM_001123384.1	39956719	40036582	388.5	388.5	101	3.847	92	92	57.5	1.6	2.43348	3.09575e-19	8.3816e-19	transcript1	transcript1		82	82	69	363	378	389	15	24	12	57	73	54	0.722885	0.00116005	0.00190701
15	TPM1	NM_001018004.1;NM_001018006.1;NM_001018007.1;NM_001018020.1	NM_001330344.1;NM_001330351.1	63334838	63340518	223.5	223.5	211.5	1.057	24	1	23	0.043	23.1327	3.4293e-19	9.27163e-19	transcript1			9592	10677	7760	0	0	0	9050	10090	9318	94	73	76	80.1666	1.34863e-152	1.63278e-151
19	FAM129C	NM_001098524.1	NM_001321826.1	17634110	17638047	71	71	5.5	12.909	189	189	97	1.948	6.41313	4.1475e-19	1.1182e-18	transcript1	transcript1		12	9	8	83	116	141	12	2	8	3662	3931	3888	43.1111	0	0
19	FAM129C	NM_001098524.1	NM_001321828.1	17634110	17638078	71	71	5.5	12.909	189	189	97	1.948	6.41313	4.1475e-19	1.1182e-18	transcript1	transcript1		12	9	8	83	116	141	12	2	8	3661	3931	3888	43.1081	0	0
1	RABGAP1L	NM_014857.4	NM_001243764.1	174128552	174933905	434.5	434.5	4.5	96.556	556	556	41.5	13.398	6.97619	4.44182e-19	1.19421e-18	transcript1	transcript1		56	68	42	271	275	334	36	47	40	412	427	491	2.02452	9.15658e-23	3.32574e-22
16	SULT1A1	NM_177534.2;NM_177530.2	NM_177536.3	28620649	28634907	12.5	8	1	8	200	55	200	0.275	27.8443	4.49921e-19	1.20795e-18		transcript2		394	398	222	574	553	617	83	65	44	388	421	469	3.81442	1.65833e-170	2.24809e-169
20	UCKL1	NM_001193379.1	NM_017859.3;NR_126526.1	62582527	62587800	142.5	20	142.5	0.14	70	41	70	0.586	0.264707	4.644e-19	1.24508e-18	transcript2	transcript2		112	120	92	209	213	362	143	139	112	258	228	384	0.919131	0.110613	0.14281
7	PRKAR1B	NM_001164762.1	NM_001164760.1	752577	766978	111	13	111	0.117	146	62.5	131.5	0.475	0.245392	7.65338e-19	2.04338e-18	transcript2			157	141	144	385	291	442	550	591	538	741	738	778	0.536961	4.23787e-63	2.8034e-62
7	PRKAR1B	NM_001164762.1	NM_001164758.1;NM_001164759.1	752577	767313	111	13	111	0.117	146	62.5	131.5	0.475	0.245392	7.65338e-19	2.04338e-18	transcript2			157	141	144	385	291	442	308	340	254	437	423	453	0.583918	8.20867e-40	4.04136e-39
12	CBX5	NM_001127321.1	NM_012117.2	54653370	54673915	1243.5	73.5	1243.5	0.059	750.5	11.5	750.5	0.015	3.83426	8.22983e-19	2.19424e-18	transcript2	transcript2		440	341	216	1304	1419	1092	394	314	188	1413	1501	1164	1.18965	5.76302e-09	1.32543e-08
4	UBE2D3	NM_001300795.1	NM_181891.2;NM_181886.3;NM_003340.6;NM_181888.3	103747017	103749105	273.5	118.5	273.5	0.433	399.5	261.5	325.5	0.803	0.545673	8.87178e-19	2.36213e-18	transcript2			1194	1291	952	3139	3365	3298	813	880	754	2750	2794	2649	1.17208	1.53473e-19	4.98206e-19
10	FAM107B	NM_001320740.1	NM_001282696.1;NM_001282697.1	14580541	14646417	44	5	44	0.114	201	49.5	53.5	0.925	0.126227	9.89415e-19	2.6307e-18	transcript2			64	47	40	1612	1639	1512	62	65	49	1832	1805	1705	0.964609	0.598691	0.660069
22	PISD	NM_014338.3	NM_001326416.1;NM_001326417.1;NM_001326419.1;NM_001326414.1;NM_001326411.1;NM_001326421.1;NM_001326412.1;NM_001326415.1;NM_001326413.1;NM_001326418.1;NM_001326420.1	32026810	32058550	470	158	470	0.336	120.5	88	120.5	0.73	0.478506	1.47595e-18	3.90812e-18	transcript2	transcript2		117	119	93	202	201	202	82	113	90	116	138	141	0.754054	2.51811e-06	5.07016e-06
17	SLC16A3	NM_001042422.2;NM_001206950.1	NM_001206952.1	80186282	80193650	577	3	42	0.071	50.5	33	40.5	0.815	0.0851364	1.63088e-18	4.31242e-18				5	6	2	29	40	54	253	236	215	28	49	45	0.022249	7.59821e-221	1.36697e-219
10	ITGB1	NM_033668.2	NM_133376.2	33224486	33246822	160	35	157.5	0.222	40.5	31	37.5	0.827	0.268792	1.93317e-18	5.10473e-18				2360	2556	1298	597	476	550	1563	1605	959	461	378	410	1.14545	4.3898e-08	9.75792e-08
10	DNAJC9-AS1	NR_038373.1	NR_134458.1	75007125	75012499	305	305	114	2.675	273	273	192.5	1.418	1.88055	2.0978e-18	5.53188e-18	transcript1	transcript1		34	43	37	149	213	183	42	56	38	111	137	156	0.62739	1.39223e-08	3.15299e-08
16	CARHSP1	NM_001278264.1	NM_001278261.1	8961285	8962576	136.5	37	136.5	0.271	206	141	206	0.684	0.393449	2.18311e-18	5.74111e-18	transcript2	transcript2		193	256	149	600	692	620	183	226	132	464	516	489	0.849541	4.50808e-05	8.3123e-05
16	CARHSP1	NM_001278264.1	NM_001278260.1;NM_014316.3	8961285	8962869	136.5	37	136.5	0.271	206	141	206	0.684	0.393449	2.18311e-18	5.74111e-18	transcript2	transcript2		193	256	149	600	692	620	155	208	119	405	423	409	0.803837	1.31805e-07	2.84445e-07
18	TCF4	NM_001243232.1;NM_001306208.1	NM_001083962.1;NM_003199.2;NM_001243230.1	53071226	53255860	39.5	2.5	1	2.5	471	34.5	471	0.073	34.286	2.43899e-18	6.40525e-18		transcript2		0	0	2	673	660	662	0	0	0	576	616	570	1.47093	0.474617	0.536173
19	ZNF790	NM_001242802.1	NM_001242801.1	37328929	37341169	157.5	157.5	35.5	4.437	21.5	17.5	19.5	0.897	4.8495	2.45563e-18	6.44017e-18	transcript1			22	25	29	14	34	13	42	19	28	15	45	15	1.05305	0.75392	0.801378
19	SPHK2	NM_001243876.1;NM_001204158.2;NM_020126.4	NM_001204160.2	49122548	49128209	187.5	187.5	28	6.696	314.5	313.5	124	2.528	2.64072	2.91129e-18	7.62482e-18	transcript1			15	42	24	98	121	91	56	94	59	166	196	209	0.718304	0.000127595	0.000226378
2	MTA3	NM_001282755.1	NM_001330444.1;NM_001330443.1;NM_001330442.1	42721709	42795657	88	34	88	0.386	109	7.5	108	0.069	5.66527	3.58611e-18	9.36669e-18	transcript2			62	121	68	75	55	65	106	182	89	835	897	823	8.61695	3.42734e-306	9.03784e-305
2	ANXA4	NM_001320698.1	NM_001320702.1;NM_001320700.1;NM_001153.4	69870937	69969106	152	152	68.5	2.219	53.5	53.5	1	53.5	0.0432507	3.9837e-18	1.03911e-17	transcript1	transcript1		70	90	74	8	9	4	243	218	180	3	2	1	0.139141	2.22172e-22	7.94947e-22
11	FADS2	NM_001281502.1	NM_004265.3	61583876	61595505	188.5	95	187	0.508	152.5	28	152.5	0.184	2.81894	4.02777e-18	1.04918e-17		transcript2		815	983	596	1007	1059	1057	1138	1313	829	3265	3643	3323	2.38613	0	0
12	CBX5	NM_001127322.1	NM_012117.2	54653329	54673915	1243.5	71.5	1243.5	0.057	750.5	11.5	750.5	0.015	3.74471	4.20691e-18	1.09437e-17	transcript2	transcript2		475	383	242	1330	1430	1097	394	314	188	1413	1501	1164	1.29919	3.26373e-19	1.04018e-18
10	ADD3	NM_001320593.1;NM_019903.4;NM_001320592.1	NM_001121.3;NM_016824.4;NM_001320594.1	111765562	111767694	172.5	33.5	172.5	0.194	121.5	1	121.5	0.008	23.3668	4.29971e-18	1.117e-17	transcript2	transcript2		35	43	29	38	34	36	210	258	164	404	418	381	1.88323	1.6543e-14	4.61527e-14
5	PPARGC1B	NM_001172698.1;NM_133263.3	NM_001172699.1	149109815	149151503	136.5	136.5	6.5	21	104	104	30	3.467	6.02346	5.89497e-18	1.52936e-17	transcript1	transcript1		29	17	15	179	99	155	26	18	15	183	132	160	1.14932	0.227729	0.278158
19	SPHK2	NM_001204159.2	NM_001204160.2	49122790	49128209	187.5	187	28	6.679	314.5	314.5	124	2.536	2.61437	6.04343e-18	1.56576e-17		transcript1		18	46	29	121	134	116	56	94	59	166	196	209	0.68759	4.79295e-06	9.41765e-06
15	MEIS2	NM_172315.2	NM_001220482.1;NM_002399.3	37390562	37393500	881.5	151	266.5	0.567	240	15.5	92.5	0.168	3.37818	7.7794e-18	2.01281e-17				598	690	575	492	479	572	137	134	104	361	378	359	3.52403	2.21548e-232	4.3967e-231
17	ABR	NM_001256847.2	NM_001092.4	935081	1012340	147.5	9.5	31.5	0.302	171	39	17.5	2.229	0.146205	8.15688e-18	2.10765e-17				460	530	331	414	358	423	461	452	429	468	473	546	1.2137	1.07039e-09	2.55329e-09
19	ARHGEF18	NM_015318.3	NM_001130955.1	7459999	7504574	214	214	16	13.375	415.5	415.5	79.5	5.226	3.14852	1.19232e-17	3.0767e-17	transcript1	transcript1		74	110	80	965	1025	1044	202	282	175	1535	1558	1549	0.617584	3.69596e-28	1.51056e-27
18	TGIF1	NM_173207.2	NM_173210.2;NM_170695.3	3447584	3451403	451.5	55	203	0.271	891	4.5	114	0.039	6.78554	1.4965e-17	3.85644e-17				136	189	150	23	19	14	693	860	614	240	251	222	2.68213	4.94212e-34	2.2544e-33
22	SPECC1L	NM_001254732.2;NM_001145468.3;NM_015330.4	NM_001254733.1	24666785	24738076	148	148	9.5	15.579	293.5	293.5	79.5	3.692	4.22397	1.51739e-17	3.90505e-17	transcript1	transcript1		183	205	137	508	562	592	164	225	115	364	421	401	0.748309	7.58787e-12	1.93979e-11
20	PTPRA	NM_080840.2	NM_080841.2	2854142	2903853	150	150	11	13.636	112	112	38	2.947	4.21138	1.55832e-17	4.00503e-17	transcript1	transcript1		269	292	262	448	354	492	187	252	177	343	272	354	1.00587	0.897397	0.921819
6	SOD2	NM_000636.3;NM_001024465.2;NM_001322815.1;NM_001322814.1;NM_001024466.2	NM_001322817.1	160114360	160183561	1750.5	1750.5	269	6.507	725	725	175.5	4.131	1.57067	1.85625e-17	4.76437e-17	transcript1	transcript1		201	235	121	599	449	586	264	349	237	1291	1396	1376	1.62814	1.30703e-42	6.65617e-42
5	PIK3R1	NM_181523.2	NM_181504.3	67511584	67586467	276.5	276.5	9.5	29.105	210.5	210.5	31.5	6.683	4.45744	2.14862e-17	5.50746e-17	transcript1	transcript1		8	7	6	332	296	306	8	3	5	152	121	140	0.560122	0.00163811	0.00267234
16	CARHSP1	NM_001278265.1;NM_001278262.1;NM_001278266.1	NM_001278264.1	8955667	8961285	136.5	10	37	0.27	206	173	141	1.227	0.223371	2.27762e-17	5.83034e-17				199	257	158	585	663	602	193	256	149	600	692	620	1.0618	0.121348	0.156043
15	DUT	NM_001330286.1	NM_001948.3	48623292	48624365	313.5	313.5	50.5	6.208	326.5	326.5	116	2.815	2.18642	2.35372e-17	6.01714e-17	transcript1	transcript1		16	11	7	123	161	151	1408	1555	1206	6091	5746	5659	0.352841	9.80494e-28	3.96523e-27
1	CNIH3	NR_136288.1;NR_136290.1;NR_136289.1	NM_001322305.1;NR_136287.1	224622342	224804179	110	110	44.5	2.472	134.5	58	1	58	0.0437134	2.81468e-17	7.17911e-17	transcript1			131	160	87	384	416	420	5	17	4	1	0	0	0.0443106	4.77754e-43	2.46562e-42
1	NADK	NM_001198995.1	NM_001198994.1	1690081	1711508	208	21.5	62.5	0.344	471	175.5	165	1.064	0.322583	2.81908e-17	7.17911e-17				310	349	191	1328	1315	1425	14	17	13	81	78	52	0.952544	0.644592	0.704222
20	L3MBTL1	NM_032107.4	NM_015478.6	42136320	42143076	81.5	35	81.5	0.429	72.5	3.5	72.5	0.048	9.01023	2.81943e-17	7.17911e-17	transcript2	transcript2		3	5	12	3	3	0	86	103	76	114	121	148	3.60688	3.98667e-09	9.27973e-09
6	SESN1	NM_001199933.1	NM_014454.2	109330758	109415708	212.5	37.5	212.5	0.176	16.5	15	16.5	0.909	0.204091	2.91529e-17	7.41338e-17	transcript2	transcript2		91	114	71	42	57	43	86	129	92	249	297	240	4.9084	1.79161e-119	1.89497e-118
10	GSTO2	NM_001191013.1;NM_183239.1	NM_001191015.1;NM_001191014.1	106028631	106034887	746.5	746.5	39	19.141	617.5	617.5	6	102.917	0.182678	2.99289e-17	7.60067e-17	transcript1	transcript1		15	22	18	58	48	50	130	131	72	27	23	43	0.106633	1.33203e-102	1.25694e-101
11	RAB30	NM_001286059.1	NM_001286061.1	82745611	82782504	141	4	141	0.028	151	32	151	0.212	0.133026	3.40443e-17	8.63442e-17	transcript2	transcript2		30	22	26	516	626	626	24	19	21	471	641	561	1.13982	0.194982	0.240449
9	RFX3	NM_001282117.1	NM_134428.2;NM_001282116.1	3489487	3526001	244	17	244	0.07	123.5	33.5	123.5	0.271	0.268396	3.49864e-17	8.86169e-17	transcript2	transcript2		106	103	63	132	152	167	118	130	69	292	272	290	1.62894	7.25129e-17	2.20169e-16
11	RAB30	NM_001286059.1	NM_014488.4;NM_001286060.1	82745611	82782965	141	4	140.5	0.028	151	32	150.5	0.213	0.133123	3.58422e-17	9.06652e-17				30	22	26	516	626	626	27	30	23	508	634	543	0.929874	0.458266	0.518309
3	BCL6	NM_001130845.1	NM_001706.4	187454285	187463513	313	2.5	313	0.008	6150.5	429.5	6150.5	0.07	0.109057	3.78719e-17	9.56738e-17	transcript2	transcript2		2	7	7	3151	3615	3221	2	5	4	1580	1687	1472	0.644517	0.0387502	0.0538586
17	SLC16A3	NM_001042422.2;NM_001206950.1	NM_001042423.2	80186282	80190108	577	3	46.5	0.065	50.5	33	50.5	0.653	0.0967881	3.8568e-17	9.73045e-17		transcript2		5	6	2	29	40	54	233	222	196	32	43	48	0.0242771	3.5444e-204	5.78218e-203
10	ITGB1	NM_033668.2	NM_002211.3	33224486	33247293	160	35	160	0.219	40.5	31	40.5	0.765	0.286081	3.94627e-17	9.94315e-17	transcript2	transcript2		2360	2556	1298	597	476	550	1140	1260	673	461	362	415	1.53472	4.46632e-64	3.00618e-63
1	KCNAB2	NM_001199861.1	NM_001199863.1	6052358	6106174	146	146	6	24.333	539.5	353	76.5	4.614	5.32109	4.02528e-17	1.0129e-16	transcript1			48	71	43	240	191	244	34	45	23	1111	904	1218	7.49052	1.28696e-195	1.9979e-194
2	MARCH7	NM_001282806.1;NM_022826.3;NM_001282805.1	NM_001282807.1	160568968	160590402	974.5	974.5	76.5	12.739	470.5	470.5	70.5	6.674	2.03309	4.23509e-17	1.0643e-16	transcript1	transcript1		197	198	130	247	245	267	329	323	205	401	401	312	0.897351	0.0106357	0.0158589
3	NGLY1	NM_001145293.1;NM_018297.3;NM_001145295.1	NM_001145294.1	25824989	25831530	323.5	323.5	67.5	4.793	375.5	375.5	30.5	12.311	0.384258	4.44094e-17	1.11458e-16	transcript1	transcript1		78	101	49	693	672	733	12	2	8	46	35	32	0.50546	2.50207e-07	5.29866e-07
9	SH2D3C	NM_001142534.1	NM_170600.2	130517561	130541048	235.5	15.5	4.5	3.444	260.5	30.5	78.5	0.389	8.99437	5.00524e-17	1.25294e-16				23	41	21	172	191	208	9	4	0	411	416	331	11.0494	1.34619e-74	1.01624e-73
9	SH2D3C	NM_001142533.1	NM_170600.2	130517583	130541048	235.5	15.5	4.5	3.444	260.5	30.5	78.5	0.389	8.99437	5.00524e-17	1.25294e-16				23	43	25	182	198	225	9	4	0	411	416	331	11.1345	2.43059e-76	1.8567e-75
6	DST	NM_183380.3	NM_001144769.2	56708463	56819426	97	57.5	97	0.593	46.5	2.5	46.5	0.054	10.9618	5.18453e-17	1.29613e-16	transcript2	transcript2		380	320	338	3	5	13	32	39	37	14	22	17	21.8046	4.49011e-151	5.33547e-150
19	AKT1S1	NM_001278159.1	NM_001278160.1	50379506	50381613	323	188.5	67.5	2.793	192.5	192.5	23	8.37	0.337548	5.63003e-17	1.40568e-16		transcript1		301	257	225	248	427	219	316	286	229	133	127	141	0.437539	1.04364e-76	8.004e-76
5	ETF1	NM_001291974.1;NM_001282185.1	NM_001256302.1;NM_001291975.1;NM_004730.3	137877400	137878989	335	45	335	0.134	239	76	239	0.318	0.428766	6.41937e-17	1.60068e-16	transcript2	transcript2		801	909	397	1495	1294	1591	398	492	269	621	572	623	0.748629	2.75322e-27	1.0973e-26
16	GAS8	NM_001286209.1	NM_001481.2;NM_001286208.1;NM_001286205.1	90086037	90089008	44	41.5	44	0.943	32	2.5	32	0.078	12.4398	6.59379e-17	1.63993e-16	transcript2	transcript2		65	83	38	4	9	13	41	54	25	21	17	30	3.78158	1.00041e-20	3.39916e-20
18	TGIF1	NM_173207.2	NM_173211.1	3447584	3453772	451.5	55	149.5	0.368	891	4.5	83.5	0.054	6.77202	7.14381e-17	1.77443e-16				136	189	150	23	19	14	592	706	549	152	176	168	2.17916	1.07505e-20	3.63704e-20
19	EML2	NM_012155.2;NR_034098.1	NM_001193268.1	46142675	46148775	88	16	29	0.552	28	28	5.5	5.091	0.109498	1.03457e-16	2.56643e-16		transcript1		71	60	53	160	153	222	8	9	10	18	22	22	0.760389	0.0521092	0.0710916
10	EPC1	NM_001272019.2	NM_001282391.1	32635976	32667726	481.5	481.5	40	12.038	560.5	560.5	12.5	44.84	0.269105	1.18241e-16	2.92564e-16	transcript1	transcript1		84	84	80	358	487	330	33	41	39	133	124	138	0.746054	6.41679e-05	0.000116641
10	EPC1	NM_025209.3;NM_001272004.1	NM_001282391.1	32636146	32667726	481.5	481.5	40	12.038	560.5	560.5	12.5	44.84	0.269105	1.18241e-16	2.92564e-16	transcript1	transcript1		143	153	132	552	747	560	33	41	39	133	124	138	0.806756	0.00181635	0.00294813
8	TRIB1	NM_025195.3	NM_001282985.1	126442563	126444451	187.5	187.5	21	8.929	86.5	86.5	34.5	2.507	3.43803	1.19785e-16	2.96003e-16	transcript1	transcript1		107	147	104	956	1178	920	16	44	19	144	166	133	0.648134	1.93461e-08	4.34553e-08
9	SLC25A25	NM_001006641.3	NM_001006642.3;NM_001265614.2	130830479	130853743	319	28	12	2.333	33	10.5	33	0.318	7.44999	1.28587e-16	3.1694e-16		transcript2		52	74	54	238	231	292	41	31	27	115	119	146	0.897899	0.192269	0.237255
17	DLG4	NM_001321075.1;NM_001128827.2	NM_001365.4;NR_135527.1;NM_001321074.1	7120948	7123369	240	44	240	0.183	290.5	15.5	290.5	0.053	3.41766	1.30047e-16	3.20129e-16	transcript2	transcript2		91	143	86	44	26	46	596	661	520	267	283	249	1.20946	0.00480811	0.00745893
16	SLC12A4	NM_001145963.1	NM_005072.4;NM_001145961.1;NM_001145962.1	67997968	68002597	166	20	126	0.159	46.5	28.5	46.5	0.613	0.259009	2.09054e-16	5.13957e-16		transcript2		152	158	113	98	65	88	115	116	103	104	91	120	1.57864	1.63844e-12	4.32646e-12
7	SUN1	NM_001171945.1	NM_001130965.2	856252	872142	233.5	233.5	27.5	8.491	76	76	30	2.533	3.23761	2.43858e-16	5.9876e-16	transcript1	transcript1		118	103	71	82	51	92	393	449	294	242	163	278	0.779754	2.4985e-05	4.67406e-05
1	KCNAB2	NM_172130.2;NM_003636.3	NM_001199863.1	6086073	6106174	146	4.5	6	0.75	539.5	539.5	76.5	7.052	0.106636	2.87566e-16	7.05179e-16		transcript1		26	31	11	1249	1009	1348	34	45	23	1111	904	1218	0.605682	2.3412e-08	5.23439e-08
17	TMEM101	NM_001304814.1	NM_001304813.1	42096815	42100519	652	30	29.5	1.017	89.5	22	89.5	0.246	4.10492	3.50394e-16	8.58153e-16		transcript2		19	39	31	28	23	27	11	6	20	20	19	18	1.69788	0.000415222	0.000708602
19	DEDD2	NM_133328.3;NM_001270615.1;NR_073046.1;NR_073051.1;NR_073049.1;NR_073048.1;NR_073052.1;NR_073050.1	NM_001270614.1;NR_073047.1	42721944	42724304	339	339	77.5	4.374	108.5	108.5	57	1.904	2.29366	4.85616e-16	1.18781e-15	transcript1	transcript1		99	131	88	190	240	206	7	11	13	20	26	40	1.30108	0.0367554	0.0513828
22	KIAA0930	NM_015264.1	NM_001009880.1	45608347	45636650	108	7	108	0.065	132	43.5	132	0.33	0.198232	5.66537e-16	1.38224e-15	transcript2	transcript2		92	85	62	288	293	363	96	84	51	322	323	379	1.12785	0.0452796	0.0622595
17	MXRA7	NR_130926.1	NM_001008528.2	74705679	74707087	919.5	61.5	919.5	0.067	8	4.5	8	0.562	0.118828	5.74191e-16	1.39914e-15	transcript2	transcript2		308	371	253	21	27	34	886	964	819	41	52	44	0.572343	1.05638e-11	2.67569e-11
10	ARID5B	NM_032199.2	NM_001244638.1	63661013	63808970	79.5	79.5	13.5	5.889	40	40	30	1.333	4.5283	6.85856e-16	1.66912e-15	transcript1	transcript1		55	51	35	324	348	351	77	81	62	279	318	268	0.544631	1.1455e-19	3.73112e-19
16	HMOX2	NM_001286271.1;NM_002134.3;NM_001286267.1;NM_001286269.1;NM_001127204.1;NM_001286268.1	NM_001127205.1	4526341	4545859	344	344	18.5	18.595	183	183	31.5	5.81	3.28109	7.00441e-16	1.70246e-15	transcript1	transcript1		73	126	69	208	143	265	89	120	87	213	134	262	0.884709	0.0417382	0.0577199
11	HIPK3	NM_001048200.2;NM_005734.4	NM_001278162.1	33278868	33279877	121.5	121.5	29	4.19	99	99	67.5	1.467	2.8202	7.21963e-16	1.75256e-15	transcript1	transcript1		395	445	395	776	717	819	94	147	98	240	190	277	1.10994	0.0168393	0.0246695
14	ZBTB25	NM_006977.3	NM_001304507.1	64970563	64971931	242	242	123.5	1.96	296.5	296.5	77.5	3.826	0.504447	7.80876e-16	1.89318e-15	transcript1	transcript1		54	73	56	347	368	389	208	220	174	639	759	699	0.582124	1.01949e-24	3.89389e-24
2	SPTBN1	NM_003128.2	NM_178313.2	54683454	54785531	71	39	71	0.549	40	1	40	0.025	21.6157	1.07907e-15	2.61285e-15	transcript2	transcript2		294	316	266	2	12	11	1277	1378	975	727	612	721	17.8038	5.62828e-262	1.1906e-260
5	CXXC5	NM_016463.8;NM_001317199.1	NM_001317211.1;NM_001317209.1;NM_001317210.1;NM_001317208.1	139027877	139055025	248	248	34.5	7.188	61.5	61.5	27.5	2.236	3.11195	1.17262e-15	2.8358e-15	transcript1	transcript1		711	828	701	384	335	395	285	369	255	83	77	75	0.5275	1.11252e-42	5.68066e-42
12	STAT6	NM_001178079.1	NM_001178078.1;NM_003153.4;NR_033659.1;NM_001178080.1;NM_001178081.1	57504089	57505196	289	38	289	0.131	192	61.5	192	0.32	0.405207	1.21503e-15	2.93467e-15	transcript2	transcript2		165	170	169	927	968	1050	171	191	176	1137	1117	1158	1.08685	0.0321416	0.0455616
4	HSPA4L	NM_001317383.1;NM_014278.3	NM_001317382.1	128703364	128704678	622	622	26	23.923	345.5	345.5	40.5	8.531	2.73838	1.23291e-15	2.97412e-15	transcript1	transcript1		218	178	125	258	280	285	72	70	41	82	107	90	0.960519	0.549007	0.612305
22	TNRC6B	NM_001024843.1	NM_015088.2;NM_001162501.1	40440821	40573929	4126.5	472.5	4126.5	0.115	4325.5	357	4325.5	0.083	1.33825	1.23865e-15	2.98424e-15	transcript2	transcript2		41	67	54	131	174	141	266	353	179	218	233	230	0.320481	4.72986e-82	3.76239e-81
19	SLC1A5	NM_001145145.1	NM_005628.2	47288134	47291842	200	38	200	0.19	158.5	69	158.5	0.435	0.412036	1.39525e-15	3.35733e-15	transcript2	transcript2		422	427	351	1859	1751	1812	2792	3331	2302	13004	12462	12740	1.00725	0.720704	0.772469
16	ZNF75A	NM_153028.3;NM_001302109.1	NR_126069.1	3355406	3358313	375	375	25.5	14.706	24	24	8.5	2.824	5.28973	1.54906e-15	3.71814e-15	transcript1	transcript1		91	63	63	86	73	47	338	255	233	218	216	179	0.787577	0.000222199	0.000385693
2	CFLAR	NM_001308043.1	NM_001308042.1	201980827	201994452	461	128.5	22	5.841	875	98.5	51.5	1.913	3.04863	1.64971e-15	3.94986e-15				168	201	146	193	190	241	426	527	409	691	707	762	1.31122	1.04439e-11	2.65574e-11
2	CFLAR	NM_001127184.2	NM_001308042.1	201980877	201994452	461	128.5	22	5.841	875	98.5	51.5	1.913	3.04863	1.64971e-15	3.94986e-15				168	201	145	192	187	240	426	527	409	691	707	762	1.31923	3.88761e-12	1.00452e-11
12	PFKM	NM_001166686.1	NM_000289.5	48499656	48513013	202.5	202.5	66	3.068	517	517	79	6.544	0.481368	2.09548e-15	5.01092e-15	transcript1	transcript1		89	98	77	485	508	429	196	241	164	500	426	595	0.47092	4.87508e-58	3.05685e-57
17	SLC16A3	NM_001042422.2;NM_001206950.1	NM_001206951.1	80186282	80192775	577	3	40.5	0.074	50.5	33	50	0.66	0.106893	2.18378e-15	5.21561e-15				5	6	2	29	40	54	227	236	198	24	45	47	0.022389	9.04638e-214	1.55485e-212
3	VGLL4	NM_001128219.2	NM_001284390.1;NM_014667.3	11685451	11762242	120.5	120.5	27.5	4.382	66.5	46	35	1.314	3.34051	2.35762e-15	5.62382e-15	transcript1			439	518	345	715	685	711	140	132	81	424	401	466	2.2471	3.20249e-92	2.81497e-91
19	BSG	NM_198591.2;NM_198590.2	NM_001322243.1;NM_198589.2;NM_001728.3	571277	572454	2296	92.5	2296	0.04	1637.5	117	1637.5	0.071	0.572896	2.55101e-15	6.07759e-15	transcript2	transcript2		404	469	301	619	521	607	4129	4667	3245	3039	2773	2932	0.487526	4.21179e-214	7.30423e-213
2	TANK	NM_004180.2	NM_001199135.1	161993466	162016939	709.5	147	709.5	0.207	548.5	187.5	548.5	0.342	0.6115	2.61546e-15	6.22344e-15	transcript2	transcript2		82	98	56	521	494	440	137	150	106	863	853	874	1.07287	0.176074	0.219806
5	CXXC5	NM_001317200.1;NM_001317204.1;NM_001317203.1	NM_001317211.1;NM_001317209.1;NM_001317210.1;NM_001317208.1	139028510	139055025	248	123.5	34.5	3.58	61.5	27	27.5	0.982	3.63616	2.63347e-15	6.25723e-15				275	337	246	95	74	78	285	369	255	83	77	75	0.90234	0.0879372	0.114999
13	DGKH	NM_001204504.2	NM_001297429.1;NM_001204506.2;NM_001204505.2;NR_123714.1	42614172	42712178	108.5	108.5	4	27.125	323.5	116	31	3.742	6.95653	2.63616e-15	6.25723e-15	transcript1			3	3	0	43	31	31	4	12	11	148	158	188	1.37358	0.201156	0.247587
16	USB1	NM_001330568.1	NM_001195302.1;NM_024598.3	58033503	58035277	68.5	3.5	68.5	0.051	88.5	34	88.5	0.384	0.128841	2.7123e-15	6.43003e-15	transcript2	transcript2		17	33	31	73	60	56	343	340	324	597	548	661	0.780138	0.00181923	0.00295032
9	PHF19	NM_001286842.1;NR_104601.1	NM_001286840.1	123631189	123657174	91	52	2.5	20.8	257	187	80	2.338	8.89174	2.99755e-15	7.09751e-15				70	73	45	223	317	217	1	0	0	13	18	6	2.45724	0.00374838	0.00588071
19	CCDC124	NM_001136203.1	NM_138442.3	18043824	18045905	162	162	17.5	9.257	157	157	54	2.907	3.08781	3.88801e-15	9.19462e-15	transcript1	transcript1		248	269	174	794	823	755	287	320	198	920	907	836	0.964583	0.298819	0.355957
18	CABLES1	NM_001100619.2	NM_138375.2	20715727	20735789	104	104	29.5	3.525	65.5	14.5	20	0.725	4.69982	4.42682e-15	1.04432e-14	transcript1			1649	1731	1527	817	857	881	292	347	230	139	161	139	0.977905	0.553619	0.616378
19	WDR83	NR_029375.1;NM_001099737.2	NM_032332.3	12777618	12780517	448	30.5	448	0.068	158	30.5	158	0.193	0.353128	5.01319e-15	1.1812e-14	transcript2	transcript2		37	40	26	150	76	135	87	111	60	289	268	299	0.980575	0.825641	0.863782
19	ZNF446	NM_017908.3	NM_001304453.1	58987531	58988546	188	188	29	6.483	552.5	552.5	29.5	18.729	0.348479	5.0345e-15	1.18477e-14	transcript1	transcript1		93	86	85	95	170	105	186	170	160	198	252	193	0.903602	0.0842678	0.110879
19	ZNF790	NM_206894.3	NM_001242801.1	37329286	37341169	157.5	157.5	35.5	4.437	21.5	21.5	19.5	1.103	3.95139	6.99795e-15	1.64482e-14	transcript1	transcript1		24	12	25	10	35	9	42	19	28	15	45	15	0.978911	0.940491	0.956895
5	PRR7	NM_001174101.1;NM_030567.4	NM_001174102.1	176873796	176875326	60.5	60.5	20.5	2.951	269	269	26	10.346	0.290059	7.76446e-15	1.82276e-14	transcript1	transcript1		77	61	46	113	77	167	90	51	41	147	151	183	1.41121	2.59462e-06	5.20819e-06
1	FAAP20	NM_001256946.1	NM_001146310.1	2126214	2139172	85	85	31	2.742	55.5	55.5	1	55.5	0.0497491	7.81819e-15	1.83313e-14	transcript1	transcript1		181	218	220	243	134	262	26	56	33	4	7	1	0.136228	8.03717e-48	4.43311e-47
4	FBXW7	NM_018315.4	NM_001013415.1	153274110	153303664	117.5	117.5	9.5	12.368	88	88	30.5	2.885	4.3328	9.78037e-15	2.29042e-14	transcript1	transcript1		96	97	56	282	232	307	33	37	31	319	262	357	2.74983	8.36912e-46	4.53818e-45
5	CDKL3	NM_001113575.1	NM_001300853.1	133702765	133706738	304	146	304	0.48	309	78	309	0.252	1.85454	1.08978e-14	2.54899e-14	transcript2	transcript2		10	12	11	26	34	28	8	10	5	11	15	8	0.561467	0.00288583	0.00457596
5	RAD17	NM_133342.2	NM_133340.2;NM_133341.2	68665558	68666862	16	16	1	16	278	231	268	0.862	18.6345	1.31921e-14	3.0819e-14	transcript1			161	154	110	539	655	546	140	172	125	458	589	473	0.847704	0.000202974	0.000354239
5	RAD17	NM_133344.2;NM_133338.2	NM_133339.2	68665639	68667281	16	14.5	1	14.5	278	217	278	0.781	18.5692	1.3794e-14	3.21859e-14		transcript2		111	107	70	461	540	462	100	136	81	361	375	293	0.639627	1.54882e-17	4.76276e-17
5	RAD17	NM_001278622.1	NM_133339.2	68665887	68667281	16	15.5	1	15.5	278	234.5	278	0.844	18.3574	1.73375e-14	4.04052e-14		transcript2		113	162	114	729	755	762	100	136	81	361	375	293	0.561559	1.11002e-32	4.93486e-32
17	TMC6	NM_001127198.2;NM_001321185.1	NM_007267.7	76124875	76128508	41	41	5	8.2	218	218	146	1.493	5.47039	2.01471e-14	4.68963e-14	transcript1	transcript1		98	102	75	273	296	321	1	1	4	471	499	637	54.9473	1.84089e-257	3.85187e-256
16	ZNF75A	NR_136683.1;NM_001324085.1;NR_136681.1	NR_126069.1	3355475	3358313	375	355	25.5	13.922	24	24	8.5	2.824	5.00153	2.06563e-14	4.80234e-14		transcript1		88	62	59	84	71	46	338	255	233	218	216	179	0.777009	0.000115035	0.000205229
16	HMOX2	NM_001286271.1;NM_002134.3;NM_001286267.1;NM_001286269.1;NM_001127204.1;NM_001286268.1	NM_001286270.1	4526341	4545820	344	344	20	17.2	183	183	31.5	5.81	3.01594	2.30832e-14	5.36009e-14	transcript1	transcript1		73	126	69	208	143	265	89	121	87	213	135	263	0.885058	0.0422553	0.0583093
12	SNRNP35	NM_022717.3	NM_180699.3	123942651	123944251	113.5	113.5	18.5	6.135	55	55	32.5	1.692	3.47682	3.67526e-14	8.51369e-14	transcript1	transcript1		62	72	41	171	234	159	93	80	48	191	244	204	0.907965	0.161115	0.202578
11	ST3GAL4	NM_006278.2	NM_001254758.1	126225789	126273311	54.5	53	9	5.889	115	38	31	1.226	4.87239	4.03931e-14	9.32335e-14				68	53	56	135	124	183	45	32	41	95	89	100	0.970479	0.741663	0.792494
2	NFE2L2	NM_001145412.3;NM_001145413.3;NM_001313904.1;NM_001313901.1;NM_001313900.1	NM_006164.4;NM_001313902.1;NM_001313903.1	178128859	178129859	938.5	160.5	938.5	0.171	951.5	244	951.5	0.256	0.657711	4.12183e-14	9.50243e-14	transcript2	transcript2		402	442	348	938	957	1068	416	481	285	784	690	696	0.743187	6.79238e-25	2.59947e-24
1	S100A13	NM_001024213.1	NM_001024210.1	153599524	153606568	561.5	561	471.5	1.19	179.5	179.5	81	2.216	0.574332	4.18182e-14	9.61768e-14		transcript1		682	879	600	115	80	120	150	179	95	259	243	272	12.538	0	0
1	S100A13	NM_001024212.1	NM_001024210.1	153599744	153606568	561.5	561	471.5	1.19	179.5	179.5	81	2.216	0.574332	4.18182e-14	9.61768e-14		transcript1		672	927	595	106	80	124	150	179	95	259	243	272	12.8889	0	0
5	RAD17	NM_133344.2;NM_133338.2	NM_133340.2;NM_133341.2	68665639	68666862	16	14.5	1	14.5	278	217	268	0.81	18.0477	4.42817e-14	1.01721e-13				111	107	70	461	540	462	140	172	125	458	589	473	0.684046	5.50813e-15	1.56389e-14
22	RANGAP1	NM_002883.3	NM_001317930.1	41682255	41698217	267	266	47.5	5.6	235.5	235.5	12.5	18.84	0.298694	4.58696e-14	1.05243e-13		transcript1		1158	1273	909	1613	1895	1882	415	468	255	271	230	330	0.45675	6.86457e-161	8.69362e-160
1	CEP85	NM_001281517.2;NM_001319944.1;NM_022778.4	NM_001281518.2	26560644	26595774	442	442	14	31.571	436	436	43	10.14	3.13248	5.81002e-14	1.33146e-13	transcript1	transcript1		106	109	86	351	326	335	96	92	67	175	213	225	0.714701	4.6453e-09	1.07608e-08
22	RANGAP1	NM_001278651.1	NM_001317930.1	41682021	41698217	267	267	47.5	5.621	235.5	234.5	12.5	18.76	0.301129	7.05143e-14	1.6102e-13	transcript1			1174	1231	936	1432	1745	1759	415	468	255	271	230	330	0.499865	5.99843e-125	6.52372e-124
13	LMO7	NM_005358.5	NM_001306080.1	76194570	76210424	15.5	14	15.5	0.903	223	46.5	223	0.209	4.16698	7.60506e-14	1.73457e-13	transcript2	transcript2		21	25	32	314	348	466	63	48	76	623	808	787	0.841463	0.0327121	0.0461956
20	MKKS	NM_018848.3	NM_170784.2;NR_072977.1	10412573	10414887	430.5	33.5	430.5	0.078	186.5	37.5	186.5	0.201	0.396738	8.06086e-14	1.83635e-13	transcript2	transcript2		82	78	71	138	133	154	50	62	54	124	120	126	1.20859	0.00871111	0.0131109
1	SMYD3	NM_022743.2	NM_001167740.1	246580714	246670644	196	7	196	0.036	312.5	45	312.5	0.144	0.238311	8.54487e-14	1.94431e-13	transcript2	transcript2		104	134	97	253	236	280	182	225	173	531	487	587	1.20611	7.31193e-05	0.000132413
20	UBE2V1	NM_001282576.1;NM_001257398.1;NM_001257399.1;NM_001282579.1;NM_001257397.1;NM_001282578.2;NM_001282577.2;NM_001032288.2;NM_001257396.1;NM_001257395.1;NR_047554.1	NM_001282575.2;NM_021988.5;NM_001257394.1;NM_199144.2;NM_001257393.1;NM_022442.5	48729735	48732496	592.5	592.5	36.5	16.233	118	118	21	5.619	2.89095	9.63224e-14	2.18914e-13	transcript1	transcript1		352	435	236	665	627	660	61	42	32	133	164	182	1.81844	1.23492e-23	4.58922e-23
12	IPO8	NM_001190995.1	NM_006390.3	30830178	30848929	248	17	248	0.069	309	61.5	309	0.199	0.354196	9.83848e-14	2.23338e-13	transcript2	transcript2		111	119	78	262	188	226	261	290	205	645	595	746	1.19898	0.000112381	0.000200679
1	CDKN2C	NM_001262.2	NM_078626.2	51434367	51435642	136.5	136.5	37	3.689	442.5	442.5	49.5	8.939	0.41891	1.1428e-13	2.59115e-13	transcript1	transcript1		757	822	636	3865	4689	3555	402	492	374	1508	1526	1289	0.626148	7.00783e-95	6.33337e-94
13	ING1	NM_198217.2	NM_001267728.1	111364970	111367784	4103	189.5	1592	0.119	5341	34	570.5	0.06	2.01706	1.21283e-13	2.74671e-13				18	13	17	22	27	31	39	72	61	291	302	294	3.16183	6.15418e-26	2.39329e-25
12	CDK2AP1	NM_001270434.1	NR_073007.1	123752801	123756863	91	30.5	57	0.535	20	20	6	3.333	0.159481	1.25661e-13	2.84251e-13		transcript1		652	695	480	302	278	316	26	19	12	14	20	38	2.54794	2.70578e-20	9.04274e-20
15	MEIS2	NM_172315.2	NM_172316.2	37390562	37391597	881.5	151	876	0.172	240	15.5	240	0.065	2.71353	1.36359e-13	3.08088e-13		transcript2		598	690	575	492	479	572	291	359	350	306	299	272	1.06085	0.0784074	0.103735
3	UBA5	NM_001321239.1;NM_024818.4	NM_001321238.1;NM_001320210.1	132378341	132379541	259.5	103.5	259.5	0.399	167	28	167	0.168	2.36275	1.37906e-13	3.11217e-13	transcript2	transcript2		535	628	490	787	724	850	192	223	184	364	377	383	1.31244	3.82395e-15	1.09215e-14
6	ZSCAN12	NR_133669.1;NR_133668.1	NM_001163391.1	28351216	28367544	293.5	31	293.5	0.106	223.5	57	223.5	0.255	0.416468	1.69971e-13	3.8313e-13	transcript2	transcript2		67	64	40	109	77	98	59	42	37	145	91	169	1.72454	8.47838e-12	2.16457e-11
13	ARHGEF7	NM_001320851.1	NM_001320854.1	111805994	111893492	305	305	19	16.053	270.5	270.5	47	5.755	2.76248	2.18465e-13	4.91865e-13	transcript1	transcript1		146	137	125	298	286	293	193	217	80	539	538	531	1.55591	3.23633e-22	1.14732e-21
12	CDK2AP1	NM_001270433.1	NR_073007.1	123754781	123756863	91	26	57	0.456	20	17.5	6	2.917	0.15851	2.52687e-13	5.68251e-13				648	693	487	307	284	319	26	19	12	14	20	38	2.51103	1.03134e-19	3.37641e-19
20	HELZ2	NM_033405.3	NM_001037335.2	62199107	62205592	44	6.5	44	0.148	34	30.5	34	0.897	0.18496	2.7123e-13	6.08528e-13	transcript2	transcript2		223	192	162	111	63	172	39	32	19	15	11	29	1.0503	0.6845	0.7386
13	ARHGEF7	NM_003899.3	NM_001320854.1	111806061	111893492	305	303.5	19	15.974	270.5	270.5	47	5.755	2.75089	2.8389e-13	6.36192e-13		transcript1		305	290	301	757	692	727	193	217	80	539	538	531	1.36603	1.15741e-16	3.50318e-16
15	MEIS2	NM_172315.2	NM_170677.4;NM_170675.4;NM_170674.4;NM_170676.4;NR_051953.1	37390562	37392341	881.5	151	881.5	0.171	240	15.5	238.5	0.065	2.67821	2.99375e-13	6.70112e-13	transcript2			598	690	575	492	479	572	501	623	387	468	438	512	1.14218	5.73196e-06	1.12363e-05
1	NSUN4	NR_045791.1;NR_045790.1;NM_199044.3;NR_045789.1	NM_001256128.1;NM_001256127.1	46805849	46806850	170.5	93	170.5	0.545	56.5	8	56.5	0.142	4.0096	3.72266e-13	8.30374e-13	transcript2	transcript2		81	78	54	337	263	347	37	62	40	242	199	258	1.12681	0.0893186	0.116568
10	DNMBP	NM_001318326.1	NM_015221.3	101690753	101769710	142	29.5	142	0.208	221	97	221	0.439	0.437749	4.07229e-13	9.0731e-13	transcript2	transcript2		130	183	125	1031	948	900	53	35	31	285	308	360	1.1988	0.00421401	0.0065684
2	CFLAR	NM_001308043.1	NM_001202518.1	201980827	201997688	461	128.5	12.5	10.28	875	98.5	33	2.985	3.47833	4.15484e-13	9.23564e-13				168	201	146	193	190	241	261	264	239	238	297	315	0.915175	0.0505774	0.0691979
2	CFLAR	NM_001127184.2	NM_001202518.1	201980877	201997688	461	128.5	12.5	10.28	875	98.5	33	2.985	3.47833	4.15484e-13	9.23564e-13				168	201	145	192	187	240	261	264	239	238	297	315	0.920762	0.0692683	0.0923418
3	RASSF1	NM_170713.2	NM_170714.1;NM_007182.4;NM_001206957.1	50374895	50378367	153.5	153.5	2	76.75	195	195	26	7.5	9.78653	6.29519e-13	1.39772e-12	transcript1	transcript1		67	65	71	410	511	487	1	0	3	134	141	98	7.88908	4.58371e-27	1.81557e-26
1	LRRC8B	NM_001134476.1	NM_015350.2	89990397	90024272	72.5	72.5	8.5	8.529	76	76	38.5	1.974	4.1308	7.40085e-13	1.64132e-12	transcript1	transcript1		53	66	45	79	52	90	67	70	54	58	54	74	0.730355	0.000214055	0.000372227
12	RAD52	NM_001297420.1	NM_001297419.1	1042242	1099207	708	14	36.5	0.384	191.5	34	20	1.7	0.219173	7.53979e-13	1.66829e-12				63	85	59	207	185	211	46	48	35	94	66	101	0.68644	1.29179e-06	2.6398e-06
9	CARNMT1	NM_001320497.1	NM_152420.2;NR_135282.1	77642067	77643346	245.5	27	245.5	0.11	343	88	343	0.257	0.435226	1.05845e-12	2.33929e-12	transcript2	transcript2		172	129	82	256	230	248	214	212	143	586	498	545	1.48269	1.44525e-17	4.45138e-17
18	TCF4	NM_001243236.1	NM_001330605.1	52969852	53069208	39.5	1	39.5	0.025	471	30	67	0.448	0.0569905	1.09658e-12	2.42078e-12	transcript2			5	10	7	958	916	875	11	9	13	796	855	944	0.654464	0.00588862	0.00903234
16	USP7	NM_001286458.1;NM_001286457.1	NM_001321858.1	9030586	9050237	144	14.5	21	0.69	114	114	44	2.591	0.263317	1.17438e-12	2.58659e-12		transcript1		205	210	124	707	651	759	192	213	133	707	648	715	0.979112	0.606893	0.667964
1	PRDM2	NM_001135610.1	NM_001007257.2	14026735	14075876	367	367	75.5	4.861	50	50	26.5	1.887	2.60244	1.19138e-12	2.62104e-12	transcript1	transcript1		1	2	2	44	49	47	86	91	55	675	783	745	0.527249	0.00297581	0.00471089
11	SYTL2	NM_001289609.1;NM_001162952.2;NM_206930.3	NM_032943.4;NM_001289608.1	85430393	85522202	321	46	321	0.143	152.5	4	152.5	0.026	5.49237	1.59098e-12	3.4882e-12	transcript2	transcript2		100	149	109	32	55	70	14	4	9	74	55	80	15.5675	6.43606e-141	7.24527e-140
2	FBXO11	NM_025133.4	NM_001190274.1	48115858	48132932	132.5	20	132.5	0.151	150	60.5	150	0.403	0.375086	1.60932e-12	3.52439e-12	transcript2	transcript2		98	98	100	371	321	333	296	329	238	1185	1187	1232	1.21508	9.26305e-06	1.78314e-05
1	LAX1	NM_001136190.1;NM_017773.3	NM_001282878.1	203734284	203738766	1.5	1.5	1	1.5	3523.5	3523.5	77.5	45.465	0.0334574	1.67105e-12	3.65542e-12	transcript1	transcript1		0	3	2	653	980	714	0	3	2	340	377	283	0.432051	0.004685	0.00729072
21	APP	NM_001136016.3	NM_000484.3;NM_001204301.1;NM_201413.2;NM_001204302.1;NM_201414.2;NM_001204303.1;NM_001136130.2;NM_001136129.2	27512708	27543138	1921	49.5	1921	0.026	1	1	1	1	0.0280605	1.67699e-12	3.66425e-12	transcript2	transcript1;transcript2		1494	1669	1503	0	0	0	1627	1811	1596	0	0	4	2.1624	0.0718806	0.0953619
21	APP	NM_001136016.3	NM_001136131.2	27512708	27543446	1921	49.5	1917	0.026	1	1	1	1	0.0281285	1.79065e-12	3.90816e-12		transcript1;transcript2		1494	1669	1503	0	0	0	13	2	3	0	0	0	217.611	2.99918e-167	3.95439e-166
12	ATF7IP	NM_001286514.1;NM_018179.4	NM_181352.1	14518566	14537998	272.5	272.5	56.5	4.823	40	40	22.5	1.778	2.83958	2.035e-12	4.43645e-12	transcript1	transcript1		117	169	123	88	70	56	159	209	145	257	219	172	2.3975	1.63924e-49	9.25376e-49
14	RAD51B	NM_001321810.1	NM_001321812.1	68286496	68290258	485	480.5	44.5	10.798	625.5	620	22.5	27.556	0.407282	2.4338e-12	5.29984e-12				14	33	9	123	104	150	32	53	22	272	181	275	1.01499	0.923569	0.943001
14	RAD51B	NM_001321817.1	NM_001321812.1	68286540	68290258	485	485	44.5	10.899	625.5	625.5	22.5	27.8	0.407167	2.44385e-12	5.31573e-12	transcript1	transcript1		14	32	9	123	104	150	32	53	22	272	181	275	0.99874	0.969335	0.978484
18	TTC39C	NM_001135993.1	NM_001292030.1	21594384	21693317	81.5	81.5	2.5	32.6	175	175	41.5	4.217	7.68939	2.58784e-12	5.62257e-12	transcript1	transcript1		34	49	28	752	665	708	10	18	6	218	219	224	0.965478	0.798404	0.841187
17	KPNB1	NM_002265.5	NM_001276453.1	45727204	45728562	979	979	139.5	7.018	571	571	129.5	4.409	1.59093	2.80345e-12	6.08416e-12	transcript1	transcript1		1591	1785	1364	3455	3649	3579	1098	1245	760	1951	1909	1852	0.820221	1.18333e-33	5.37242e-33
11	ST3GAL4	NM_006278.2	NM_001254759.1	126225789	126276077	54.5	53	8.5	6.235	115	38	27	1.407	4.53232	3.09537e-12	6.71011e-12				68	53	56	135	124	183	72	52	78	156	121	165	0.883883	0.0876043	0.114851
5	LOC648987	NR_104650.1	NR_104651.1	43019745	43067541	147.5	17	54	0.315	30	28	22.5	1.244	0.252908	3.25147e-12	7.03267e-12				13	14	11	25	22	20	54	46	53	211	227	202	2.41579	8.33173e-13	2.22449e-12
16	BCAR1	NM_001170721.1	NM_001170717.1;NM_014567.3	75272980	75285526	180.5	25	180.5	0.139	17.5	7.5	9.5	0.789	0.176471	3.39964e-12	7.34491e-12	transcript2			513	605	436	67	50	94	381	400	401	70	40	63	1.07278	0.277768	0.333932
19	LIPE-AS1	NR_073180.1	NR_073179.1	42901300	42927907	190	190	51	3.725	134	134	76	1.763	2.09648	4.52548e-12	9.7663e-12	transcript1	transcript1		13	25	18	27	41	54	23	27	34	74	91	104	1.496	0.000672933	0.00113036
1	SLC39A1	NM_001271958.1;NM_001271961.1	NM_001271960.1	153936117	153940660	374	374	62	6.032	284	152.5	52	2.933	2.06653	5.10334e-12	1.1001e-11	transcript1			101	149	96	117	201	177	23	28	28	95	102	78	2.39299	1.6067e-26	6.31203e-26
2	GTDC1	NM_001006636.3	NM_001164629.3;NM_001284238.1;NM_001284234.1	145052060	145090101	556.5	7.5	556.5	0.013	606	31.5	606	0.052	0.262297	5.57768e-12	1.20101e-11	transcript2	transcript2		19	22	9	144	173	163	8	10	7	92	116	91	1.17523	0.284533	0.340626
5	MAT2B	NM_182796.2	NM_013283.4	162930070	162932534	285	78.5	285	0.275	99.5	7	99.5	0.07	3.85054	5.91179e-12	1.27153e-11	transcript2	transcript2		128	100	47	69	36	76	197	200	100	334	218	287	2.54388	1.52606e-47	8.36943e-47
2	GCA	NM_001330265.1;NM_001330266.1;NM_001330268.1	NM_012198.4	163175273	163200583	7	2	7	0.286	205.5	186.5	59.5	3.134	0.0937891	6.17882e-12	1.326e-11	transcript2			0	0	2	120	116	83	1	2	0	301	225	288	2.09912	0.0488603	0.0670392
2	GCA	NM_001330265.1;NM_001330266.1;NM_001330268.1	NM_001330271.1;NM_001330270.1	163175273	163200891	7	2	7	0.286	205.5	186.5	59.5	3.134	0.0937891	6.17882e-12	1.326e-11	transcript2			0	0	2	120	116	83	3	2	0	282	231	279	1.54259	0.252457	0.30562
2	GIGYF2	NM_001103148.1;NM_001103146.1;NM_001103147.1;NM_015575.3	NR_103492.1	233562015	233599127	1167	1167	15	77.8	684.5	684.5	26.5	25.83	2.9127	7.03186e-12	1.50739e-11	transcript1	transcript1		122	127	78	177	133	171	152	204	119	244	193	219	0.943193	0.29316	0.349648
1	RABGAP1L	NM_014857.4	NM_001035230.2	174128552	174844656	434.5	434.5	7.5	57.933	556	556	36	15.444	3.6931	9.93058e-12	2.1264e-11	transcript1	transcript1		56	68	42	271	275	334	48	49	34	1503	1465	1508	6.40651	2.80779e-192	4.28968e-191
2	C2orf82	NM_001346122.1	NM_206895.2	233733724	233734804	42.5	34.5	40.5	0.852	78	20	78	0.256	3.16632	1.02388e-11	2.18996e-11		transcript2		9	5	6	10	2	5	4	3	4	5	2	6	1.35049	0.360231	0.421547
7	PHTF2	NM_001127358.1	NM_001127359.1	77428109	77469447	141.5	141.5	5.5	25.727	215.5	215.5	32	6.734	4.23015	1.10185e-11	2.35412e-11	transcript1	transcript1		77	117	58	853	935	881	139	181	79	739	774	802	0.550952	3.15205e-34	1.44126e-33
22	NUP50-AS1	NR_038957.1	NR_038956.1	45548465	45559662	319	39	319	0.122	181.5	49.5	181.5	0.273	0.451326	1.10745e-11	2.36089e-11	transcript2	transcript2		96	133	92	152	124	156	128	193	137	206	190	259	1.06161	0.292093	0.348592
17	ABR	NM_001256847.2	NM_001322841.1	935081	1132974	147.5	9.5	147.5	0.064	171	39	171	0.228	0.287051	1.10747e-11	2.36089e-11	transcript2	transcript2		460	530	331	414	358	423	729	729	702	2680	2438	3217	4.22627	0	0
16	HMOX2	NM_001127206.2	NM_001127205.1	4524704	4545859	344	296	18.5	16	183	181.5	31.5	5.762	2.77612	1.22108e-11	2.6002e-11				18	32	15	92	76	107	89	120	87	213	134	262	0.485776	2.80377e-16	8.39386e-16
18	TCF4	NM_001330605.1	NM_001243232.1;NM_001306208.1	53069208	53071226	39.5	39.5	2.5	15.8	471	67	34.5	1.942	8.07956	1.48024e-11	3.1451e-11	transcript1			11	9	13	796	855	944	0	0	2	673	660	662	5.5561	5.29952e-12	1.36203e-11
1	SLC39A1	NM_001271959.1	NM_001271960.1	153935968	153940660	374	368	62	5.935	284	152.5	52	2.933	2.03345	1.5754e-11	3.34359e-11				197	271	176	155	216	205	23	28	28	95	102	78	3.76291	5.47314e-67	3.88774e-66
19	GTPBP3	NM_001195422.1	NM_001128855.2;NM_032620.3;NM_133644.3	17445791	17448326	553.5	37.5	553.5	0.068	931.5	26	931.5	0.028	2.37352	1.73539e-11	3.67911e-11	transcript2	transcript2		14	8	18	50	78	88	81	106	95	600	513	685	1.23926	0.0420596	0.0580808
8	PPP2R2A	NM_002717.3	NM_001177591.1	26149007	26150732	201	201	31	6.484	54	54	24.5	2.204	2.75765	1.7835e-11	3.77695e-11	transcript1	transcript1		316	263	205	936	738	873	225	181	119	699	545	650	1.11236	0.00432731	0.00673954
17	ABR	NM_001256847.2	NM_001159746.2	935081	1090616	147.5	9.5	40	0.238	171	39	38.5	1.013	0.241126	2.04298e-11	4.32168e-11				460	530	331	414	358	423	180	239	162	395	319	503	2.28446	1.09032e-110	1.07634e-109
11	PPFIBP2	NM_003621.3	NM_001256569.1	7534996	7626965	42.5	42.5	8	5.312	42	42	35.5	1.183	4.38066	2.04552e-11	4.32231e-11	transcript1	transcript1		47	73	49	183	156	175	53	71	57	104	107	143	0.640177	1.26388e-09	2.99258e-09
1	SLC39A1	NM_001271957.1	NM_001271960.1	153935844	153940660	374	367.5	62	5.927	284	153.5	52	2.952	2.0174	2.6236e-11	5.53776e-11				230	296	199	157	214	207	23	28	28	95	102	78	4.22273	8.75595e-81	6.9363e-80
6	E2F3	NM_001949.4	NM_001243076.2	20402137	20403910	701.5	701.5	87.5	8.017	331	331	73.5	4.503	1.7733	2.81013e-11	5.92496e-11	transcript1	transcript1		160	172	81	802	786	837	55	71	47	208	246	244	0.678017	1.61983e-11	4.09209e-11
x	RAP2C	NM_021183.4	NM_001271186.1;NR_073150.1;NM_001271187.1	131352189	131353508	54.5	54.5	40.5	1.346	40	40	6	6.667	0.214349	2.86145e-11	6.02658e-11	transcript1	transcript1		108	180	111	189	182	216	15	34	33	22	23	25	0.585158	9.19305e-08	2.00188e-07
14	ZNF839	NM_001267827.1	NM_001267828.1	102783714	102785635	3238	3238	65.5	49.435	1579.5	1579.5	11.5	137.348	0.358743	3.17898e-11	6.68801e-11	transcript1	transcript1		28	24	25	5	7	11	27	18	23	11	7	10	1.36123	0.107519	0.139096
9	CIZ1	NM_001131016.1;NM_001131017.1;NM_001131018.1;NM_001257976.1	NM_012127.2;NM_001131015.1	130953868	130966662	99.5	99.5	43	2.314	30	30	1	30	0.0691733	3.40392e-11	7.15344e-11	transcript1	transcript1		171	214	122	381	263	469	78	89	62	16	10	8	0.074862	2.46439e-187	3.67748e-186
16	ZNF668	NM_001172669.1;NM_001172670.1	NM_024706.4	31076409	31085641	330	37.5	330	0.114	296	68.5	296	0.231	0.486288	3.63899e-11	7.6391e-11	transcript2	transcript2		58	72	58	141	152	159	117	151	90	390	530	377	1.4989	2.36759e-11	5.94988e-11
16	ABAT	NM_020686.5	NM_001127448.1	8768444	8814573	69	69	3.5	19.714	110	110	33	3.333	5.84973	3.7069e-11	7.76297e-11	transcript1	transcript1		33	33	18	33	38	44	29	27	13	20	30	34	0.889942	0.384186	0.445785
10	HNRNPF	NM_001098207.1	NM_004966.3	43892794	43904656	385.5	114.5	117.5	0.974	688.5	255	152	1.678	0.575322	3.7101e-11	7.76297e-11				661	702	445	1483	1435	1460	265	304	148	546	566	576	0.976589	0.447044	0.507705
10	HNRNPF	NM_001098207.1	NM_001098204.1	43892794	43904696	385.5	114.5	117.5	0.974	688.5	255	152	1.678	0.575322	3.7101e-11	7.76297e-11				661	702	445	1483	1435	1460	236	275	135	465	502	488	0.933868	0.0331162	0.0466
17	PRPSAP2	NM_001243941.1;NM_002767.3	NM_001243940.1	18761381	18768782	680	259	38.5	6.727	95	48	20	2.4	2.81017	3.83048e-11	8.00617e-11				82	116	78	236	247	233	355	403	246	441	428	440	0.5071	5.84552e-47	3.18771e-46
1	ZNF436	NM_030634.2	NM_001077195.1	23694879	23696357	77.5	77.5	38	2.039	52.5	52.5	5.5	9.545	0.213608	4.41423e-11	9.21626e-11	transcript1	transcript1		145	135	62	102	111	101	236	244	190	112	115	128	0.564119	2.98697e-22	1.0648e-21
12	CCDC77	NM_001130148.1;NM_001130147.1	NM_001130146.1;NM_032358.3	498516	510741	446.5	93	446.5	0.208	409	45	409	0.11	1.88432	4.46576e-11	9.31374e-11	transcript2	transcript2		60	80	49	349	364	298	32	40	29	59	63	74	0.364194	4.19937e-35	1.93856e-34
5	RNF145	NM_001199382.1	NM_001199380.1	158634656	158637061	139	100	55	1.818	206.5	130.5	29.5	4.424	0.420014	4.53737e-11	9.45285e-11				234	238	174	177	185	177	14	9	18	23	28	31	2.26283	1.20953e-13	3.31673e-13
1	PTBP2	NM_001300990.1;NR_125357.1;NM_021190.3;NM_001300989.1;NM_001300988.1;NM_001300985.1;NM_001300987.1;NM_001300986.1	NR_125356.1	97187161	97188194	312.5	312.5	25	12.5	142	142	29	4.897	2.5663	4.72341e-11	9.82979e-11	transcript1	transcript1		78	96	60	188	186	245	104	113	65	266	274	340	1.18477	0.00472868	0.00734682
10	MLLT10	NM_001324296.1	NM_001195626.1	21822278	21823574	56	31.5	56	0.562	63.5	9.5	63.5	0.15	3.8281	4.98829e-11	1.03698e-10	transcript2	transcript2		17	56	33	35	54	66	241	361	247	575	494	603	1.33339	0.000208969	0.000364042
17	MSI2	NM_001322250.1	NM_170721.1	55333212	55334374	309	107.5	309	0.348	83.5	9	83.5	0.108	3.21418	5.01818e-11	1.04207e-10	transcript2	transcript2		20	23	23	17	15	38	309	358	222	1354	1419	1378	4.43435	1.55468e-59	9.87706e-59
18	TGIF1	NM_003244.3	NM_173210.2;NM_170695.3	3450170	3451403	451.5	451.5	203	2.224	891	398.5	114	3.496	0.638863	5.11345e-11	1.06071e-10	transcript1			947	1089	840	368	321	328	693	860	614	240	251	222	0.934453	0.0393043	0.0545499
4	UBE2D3	NM_001300795.1	NM_181887.2	103747017	103748710	273.5	118.5	273.5	0.433	399.5	261.5	399.5	0.655	0.645976	8.60366e-11	1.78086e-10	transcript2	transcript2		1194	1291	952	3139	3365	3298	640	684	619	1623	1639	1632	0.881301	5.51206e-11	1.37267e-10
1	INPP5B	NM_001297434.1	NM_005540.2	38397463	38412729	167.5	167.5	39.5	4.241	303.5	303.5	30.5	9.951	0.435152	8.98214e-11	1.85721e-10	transcript1	transcript1		76	79	71	426	456	416	34	35	22	134	149	112	0.744159	0.00018035	0.0003159
1	NFIA	NM_001145511.1	NM_001145512.1	61542946	61547534	123	39	41.5	0.94	133	133	58.5	2.274	0.414498	9.30974e-11	1.91876e-10		transcript1		2	4	2	19	36	17	0	2	4	18	58	41	1.87444	0.0291958	0.0416928
2	SH3YL1	NM_001282687.1	NR_104225.1	256340	264392	66.5	15	66	0.227	70.5	25	31	0.806	0.283244	9.54449e-11	1.96504e-10				24	23	27	28	18	35	38	13	29	84	56	106	2.81888	9.19543e-19	2.89235e-18
3	BCL6	NM_001134738.1	NM_001130845.1	187452695	187454285	313	3.5	2.5	1.4	6150.5	62.5	429.5	0.146	10.0317	9.60751e-11	1.9759e-10				2	7	5	2508	2756	2495	2	7	7	3151	3615	3221	1.15065	0.528259	0.592254
6	RPS6KA2	NM_021135.5	NM_001318936.1;NM_001006932.2;NM_001318937.1	167040765	167276039	116.5	116.5	48.5	2.402	47.5	47.5	3.5	13.571	0.175201	9.65749e-11	1.98406e-10	transcript1	transcript1		244	250	222	45	14	43	115	134	123	13	3	5	0.437549	8.96119e-10	2.14823e-09
1	DNAJB4	NM_001317102.1;NM_001317101.1;NM_001317100.1	NM_001317099.1	78444842	78445868	736	736	86.5	8.509	480.5	480.5	96	5.005	1.67173	1.40118e-10	2.87556e-10	transcript1	transcript1		18	27	16	72	67	73	42	65	52	104	91	93	0.533348	3.83184e-10	9.27836e-10
8	YWHAZ	NM_001135702.1	NM_003406.3	101962799	101965623	246.5	246.5	51.5	4.786	273	273	24	11.375	0.427664	1.53053e-10	3.13767e-10	transcript1	transcript1		3329	3712	1982	2919	2956	2882	157	277	141	986	909	957	5.08199	0	0
5	RNF145	NM_001199381.1	NM_001199380.1	158635140	158637061	139	103	55	1.873	206.5	130.5	29.5	4.424	0.431905	1.64684e-10	3.36894e-10				248	230	199	223	200	258	14	9	18	23	28	31	1.91006	5.51126e-09	1.26995e-08
5	RNF145	NM_144726.2	NM_001199380.1	158634834	158637061	139	99.5	55	1.809	206.5	126.5	29.5	4.288	0.429083	1.67509e-10	3.42308e-10				236	225	185	163	162	195	14	9	18	23	28	31	2.36824	5.80832e-15	1.64669e-14
10	LZTS2	NM_001318099.1	NM_001318101.1	102758106	102762254	494	313.5	34.5	9.087	205	31	11.5	2.696	3.33495	2.35319e-10	4.80369e-10				130	153	104	44	38	56	916	996	655	150	171	205	0.571379	6.49912e-19	2.05095e-18
16	HMOX2	NM_001127206.2	NM_001286270.1	4524704	4545820	344	296	20	14.8	183	181.5	31.5	5.762	2.54387	2.59553e-10	5.2872e-10				18	32	15	92	76	107	89	121	87	213	135	263	0.485939	2.8447e-16	8.50319e-16
14	RAD51B	NM_001321810.1	NM_001321815.1	68286496	68290309	485	480.5	36.5	13.164	625.5	620	18.5	33.514	0.412284	2.68259e-10	5.45876e-10				14	33	9	123	104	150	28	46	22	266	177	271	1.10441	0.361817	0.422632
14	RAD51B	NM_001321817.1	NM_001321815.1	68286540	68290309	485	485	36.5	13.288	625.5	625.5	18.5	33.811	0.412147	2.71684e-10	5.52261e-10	transcript1	transcript1		14	32	9	123	104	150	28	46	22	266	177	271	1.08671	0.45235	0.51222
12	NR4A1	NM_001202234.1	NM_173157.2;NM_002135.4	52431499	52445186	108.5	13	108.5	0.12	110.5	38.5	110.5	0.348	0.336417	2.96378e-10	6.01822e-10	transcript2	transcript2		86	79	77	193	202	208	77	90	62	151	160	196	0.887824	0.0647943	0.0866776
7	KIAA0895	NM_015314.2	NM_001100425.1	36406850	36429734	301.5	30	301.5	0.1	151.5	2	151.5	0.013	7.41808	3.01311e-10	6.11194e-10	transcript2	transcript2		159	164	125	0	3	3	625	735	537	837	916	778	66.8444	0	0
3	RUBCN	NM_001346873.1;NM_014687.3	NM_001145642.4	197463797	197476570	62	62	30	2.067	113.5	113.5	20	5.675	0.350591	3.0987e-10	6.27895e-10	transcript1	transcript1		91	112	95	798	850	715	26	20	10	61	48	58	0.369598	1.65729e-27	6.66031e-27
3	UBE2E1	NM_182666.2;NM_003341.4	NM_001202476.1	23847384	23851934	201	91.5	201	0.455	55	51	55	0.927	0.486535	6.15172e-10	1.24391e-09	transcript2	transcript2		126	156	70	201	169	190	440	555	271	1419	1256	1331	1.98956	1.02769e-56	6.26046e-56
12	CDK2AP1	NR_073008.1	NR_073007.1	123755649	123756863	91	30	57	0.526	20	15.5	6	2.583	0.205819	7.47362e-10	1.50962e-09				663	683	483	332	295	352	26	19	12	14	20	38	2.337	7.79923e-17	2.36433e-16
9	CIZ1	NM_001257975.1	NM_012127.2;NM_001131015.1	130954383	130966662	99.5	35	43	0.814	30	12	1	12	0.0681334	8.18585e-10	1.65176e-09				39	26	15	36	35	37	78	89	62	16	10	8	0.115831	3.3039e-66	2.27957e-65
15	CLK3	NM_003992.4	NM_001130028.1	74900713	74907335	93.5	61	93.5	0.652	55	12	55	0.218	2.95968	8.44478e-10	1.70222e-09	transcript2	transcript2		11	22	16	1	3	2	117	144	105	269	238	300	12.4608	2.19934e-49	1.23793e-48
11	SYTL2	NM_206929.3;NM_001289610.1	NM_032943.4;NM_001289608.1	85430223	85522202	321	46	321	0.143	152.5	6	152.5	0.039	3.64725	9.6966e-10	1.95251e-09	transcript2	transcript2		38	75	45	24	37	48	14	4	9	74	55	80	9.76683	5.89494e-78	4.59424e-77
5	IPO11	NM_016338.4	NM_001134779.1	61708573	61714711	283	283	24.5	11.551	136	136	28.5	4.772	2.4376	1.10286e-09	2.21839e-09	transcript1	transcript1		99	133	79	276	247	247	94	137	82	268	257	256	1.00927	0.887963	0.915228
3	SEC22C	NM_032970.3;NM_004206.3;NM_001201584.1	NM_001201572.1	42623520	42642572	182	182	56.5	3.221	66.5	66.5	43	1.547	2.1304	1.13503e-09	2.28072e-09	transcript1	transcript1		206	188	180	193	179	204	138	189	156	759	773	748	4.68843	2.66629e-284	5.89954e-283
5	CDHR2	NM_001171976.1	NM_017675.4	175969512	175976343	89.5	89.5	19	4.711	81	81	46	1.761	2.62445	1.25109e-09	2.51131e-09	transcript1	transcript1		48	47	34	183	147	203	1	6	1	8	12	15	0.864064	0.549883	0.612927
7	KIAA0895	NM_001199707.1	NM_001100425.1	36406782	36429734	301.5	28.5	301.5	0.095	151.5	2	151.5	0.013	7.04173	1.2557e-09	2.51271e-09	transcript2	transcript2		179	178	135	0	3	11	625	735	537	837	916	778	38.1721	0	0
7	KIAA0895	NM_001199706.1	NM_001100425.1	36406842	36429734	301.5	28.5	301.5	0.095	151.5	2	151.5	0.013	7.04173	1.2557e-09	2.51271e-09	transcript2	transcript2		159	164	125	0	3	3	625	735	537	837	916	778	66.8444	0	0
7	KIAA0895	NM_001199708.1;NM_001300956.1	NM_001100425.1	36406878	36429734	301.5	28.5	301.5	0.095	151.5	2	151.5	0.013	7.04173	1.2557e-09	2.51271e-09	transcript2	transcript2		74	69	51	0	3	2	625	735	537	837	916	778	33.0059	3.67415e-147	4.31265e-146
6	ZSCAN31	NM_001243242.1;NM_030899.4;NM_001243241.1;NM_001243244.1	NM_001135215.1	28304152	28324048	182.5	65	26	2.5	6	1	6	0.167	15.0299	1.55383e-09	3.10605e-09		transcript2		48	56	31	4	0	0	53	71	63	58	74	43	18.1975	2.02701e-56	1.23091e-55
3	SMC4	NM_001288753.1;NM_001002800.2	NM_005496.3	160117092	160118347	838	838	57.5	14.574	1621.5	1621.5	180.5	8.983	1.59676	2.53975e-09	5.06634e-09	transcript1	transcript1		479	515	348	3536	4175	3533	969	1028	671	6640	7946	6689	0.952635	0.0182972	0.0266632
1	PMVK	NM_001323011.1	NM_001323012.1	154908938	154915126	182	182	15.5	11.742	311	285	58.5	4.872	2.42559	3.00631e-09	5.99084e-09	transcript1			239	267	202	741	707	725	0	3	4	141	205	124	15.2887	3.61394e-83	2.91081e-82
2	RTN4	NM_001321862.1	NM_001321861.1;NR_135829.1	55275802	55276827	1840.5	181	481.5	0.376	935	198.5	362.5	0.548	0.68978	3.01174e-09	5.99544e-09				506	545	333	251	274	296	495	559	354	266	305	293	1.03203	0.387725	0.449351
10	FAM107B	NM_001320736.1;NM_001282698.1;NM_001282699.1;NM_001282702.1;NM_001282701.1;NM_001320737.1;NM_001282703.1	NM_001282696.1;NM_001282697.1	14614188	14646417	44	8.5	44	0.193	201	36.5	53.5	0.682	0.282887	3.4194e-09	6.79293e-09	transcript2			51	43	42	1675	1807	1797	62	65	49	1832	1805	1705	0.78596	0.000303124	0.000520065
18	MAPRE2	NM_001143826.2	NM_001256420.1;NM_014268.3	32556892	32621324	441.5	18.5	441.5	0.042	546.5	51.5	546.5	0.094	0.444078	4.31355e-09	8.54279e-09	transcript2	transcript2		17	7	2	59	35	80	287	319	158	2105	2171	2159	1.37021	0.00944655	0.0141735
18	MAPRE2	NM_001143826.2	NR_046177.1	32556892	32621614	441.5	18.5	441.5	0.042	546.5	51.5	546.5	0.094	0.444078	4.31355e-09	8.54279e-09	transcript2	transcript2		17	7	2	59	35	80	175	179	78	1138	1132	1166	1.29487	0.0377189	0.052577
13	HMGB1	NM_002128.5	NM_001313893.1	31040102	31191734	333	333	264	1.261	408	172	85.5	2.012	0.630428	4.43747e-09	8.77917e-09	transcript1			2318	2812	1575	7065	7105	6725	74	126	90	194	237	227	0.720619	2.17157e-15	6.29559e-15
3	DLG1	NM_001204387.1;NM_001204388.1	NM_004087.2;NM_001098424.1;NM_001204386.1	196911002	197025447	189	18.5	189	0.098	185.5	43.5	185.5	0.235	0.424964	5.09412e-09	1.00557e-08	transcript2	transcript2		168	198	112	543	552	698	78	106	67	322	340	376	1.10032	0.0606617	0.0816029
1	KCNAB2	NM_172130.2;NM_003636.3	NM_001199862.1	6086073	6105981	146	4.5	5.5	0.818	539.5	539.5	115.5	4.671	0.175895	5.09836e-09	1.00557e-08		transcript1		26	31	11	1249	1009	1348	39	49	25	1189	995	1324	0.595262	3.6357e-09	8.4833e-09
10	FAM107B	NM_001320735.1;NM_001282700.1	NM_001282696.1;NM_001282697.1	14614372	14646417	44	8.5	44	0.193	201	36	53.5	0.673	0.286566	5.25385e-09	1.03518e-08	transcript2			47	40	37	1493	1529	1458	62	65	49	1832	1805	1705	0.845738	0.0149982	0.022073
5	CXXC5	NM_001317202.1	NM_001317205.1	139027489	139030574	248	119.5	57.5	2.078	61.5	18	24.5	0.735	2.73013	8.36929e-09	1.64397e-08				24	36	30	10	12	8	288	380	269	107	87	117	0.938344	0.648335	0.707508
19	PPP1R13L	NM_006663.3	NM_001142502.1	45908312	45909607	57	42	57	0.737	162.5	57	162.5	0.351	2.09478	9.32343e-09	1.82766e-08	transcript2	transcript2		63	73	63	37	22	29	25	23	6	28	27	20	3.14993	1.95326e-20	6.55056e-20
14	ACIN1	NM_001164817.1;NM_001164816.1	NM_014977.3;NM_001164814.1;NM_001164815.1	23540779	23564823	148.5	148.5	27	5.5	174	174	10.5	16.571	0.341362	1.1305e-08	2.21385e-08	transcript1	transcript1		521	566	361	1211	1265	1181	704	825	508	1449	1509	1536	0.874442	1.63496e-08	3.68968e-08
15	SERF2	NM_001199877.1	NM_001018108.3	44069294	44084040	274	133	29.5	4.508	615.5	346.5	146	2.373	1.90354	1.1815e-08	2.31137e-08				32	50	12	833	1023	756	2020	2490	1656	10174	10151	10028	0.181227	2.80805e-219	4.95918e-218
10	HNRNPF	NM_001098207.1	NM_001098206.1	43892794	43903299	385.5	114.5	385.5	0.297	688.5	255	615.5	0.414	0.691123	1.21902e-08	2.38235e-08	transcript2			661	702	445	1483	1435	1460	575	638	394	1269	1198	1221	0.947863	0.0246538	0.0354697
14	NFATC4	NM_001198967.2;NM_001320043.1;NM_001136022.2	NM_001198965.1;NM_004554.4	24836117	24837226	175.5	43.5	175.5	0.248	31.5	20	31.5	0.635	0.390786	1.334e-08	2.60441e-08	transcript2	transcript2		12	2	0	5	7	15	209	243	229	367	404	386	0.975222	0.957254	0.969677
12	CDK2AP1	NM_001270433.1	NM_004642.3	123754781	123756687	91	26	91	0.286	20	17.5	18.5	0.946	0.323358	1.35335e-08	2.63952e-08	transcript2			648	693	487	307	284	319	1426	1480	1103	720	598	720	1.01736	0.551672	0.614565
18	TGIF1	NM_003244.3	NM_173211.1	3450170	3453772	451.5	451.5	149.5	3.02	891	398.5	83.5	4.772	0.651968	1.56815e-08	3.05535e-08	transcript1			947	1089	840	368	321	328	592	706	549	152	176	168	0.761784	4.03426e-14	1.1142e-13
10	ZFYVE27	NM_001174121.1;NM_001174119.1;NM_001174122.1;NM_001174120.1;NM_001002262.3;NM_144588.6	NM_001002261.3	99496878	99498234	110.5	110.5	37.5	2.947	86.5	86.5	60.5	1.43	2.04727	1.59968e-08	3.11364e-08	transcript1	transcript1		128	108	97	296	248	390	125	147	144	429	335	441	1.04052	0.434503	0.495508
20	DIDO1	NM_001193369.1	NM_022105.4	61557903	61569304	445	445	277	1.606	397.5	397.5	178	2.233	0.712863	1.88687e-08	3.66521e-08	transcript1	transcript1		198	241	183	565	569	601	150	162	144	414	420	474	1.02442	0.573517	0.634859
1	PIK3R3	NM_001328651.1	NM_001328650.1	46596345	46597443	3008.5	34.5	105	0.329	909	20	145.5	0.137	2.39277	1.93857e-08	3.76184e-08				109	107	72	224	254	229	100	112	67	273	318	240	1.2092	0.00090485	0.001499
19	ZNF761	NM_001289951.1;NM_001008401.3	NM_001289953.1	53935227	53949480	813	813	19	42.789	947	947	48	19.729	2.11825	2.05069e-08	3.97541e-08	transcript1	transcript1		137	154	146	279	323	479	250	261	252	558	568	735	0.999678	0.989848	0.991909
4	ANAPC10	NM_001318367.1	NM_001256708.1	146018534	146019693	546.5	49	535.5	0.092	156.5	29.5	156.5	0.188	0.496859	2.1627e-08	4.18833e-08		transcript2		69	137	68	168	136	231	295	411	305	839	682	893	1.22403	3.26205e-05	6.0554e-05
14	ADSSL1	NM_152328.4	NM_001320424.1;NM_199165.2	105190534	105196181	148	148	27	5.481	11.5	11.5	8.5	1.353	3.98488	2.5437e-08	4.92122e-08	transcript1	transcript1		46	46	47	11	5	12	21	26	25	5	15	9	1.9435	9.29159e-05	0.00016685
4	ACSL1	NM_001286712.1	NM_001995.3;NM_001286711.1	185729755	185747268	75	2	75	0.027	184	31.5	184	0.171	0.15591	2.58032e-08	4.98707e-08	transcript2	transcript2		9	16	7	172	177	215	9	16	7	174	148	205	0.931584	0.671203	0.726288
8	SYBU	NM_001099756.1	NM_001099754.1;NM_001099753.1;NM_001099755.1	110655419	110657051	137	83	136.5	0.608	44	44	34	1.294	0.47305	2.69571e-08	5.20485e-08		transcript1		333	338	296	195	154	168	138	149	141	59	55	48	0.714081	4.86443e-08	1.07509e-07
11	BTBD10	NM_001297742.1	NM_032320.6;NM_001297741.1	13461826	13484844	216	8.5	216	0.039	233	25.5	233	0.109	0.338867	2.9941e-08	5.77519e-08	transcript2	transcript2		88	104	115	210	194	238	72	74	70	192	175	183	1.21371	0.00165542	0.00269601
1	POGZ	NM_207171.2	NM_015100.3;NM_001194937.1;NM_145796.3;NM_001194938.1	151414681	151431941	91.5	24	91.5	0.262	46.5	29.5	46.5	0.634	0.401993	3.09413e-08	5.96217e-08	transcript2	transcript2		344	311	203	676	686	693	114	110	84	200	236	260	0.933668	0.141135	0.179805
19	ZNF570	NM_001300993.2	NM_001321991.1	37958674	37960473	93	93	15.5	6	53	53	25	2.12	2.75017	3.38033e-08	6.50713e-08	transcript1	transcript1		2	4	5	12	9	15	5	4	8	8	6	8	0.452442	0.00260578	0.00415242
19	PDE4A	NM_001111307.1	NM_001111309.1	10531333	10543111	72	72	7	10.286	119.5	119.5	38.5	3.104	3.24829	3.97691e-08	7.64791e-08	transcript1	transcript1		179	241	227	998	968	1063	49	59	45	205	234	216	0.904236	0.08322	0.109725
1	NFYC	NM_001142589.1;NM_001142587.1;NM_014223.4;NM_001142588.1	NM_001308114.1	41157242	41204508	246.5	117	23.5	4.979	269	50.5	26	1.942	2.47484	4.20397e-08	8.0765e-08				210	226	184	713	779	821	273	288	273	758	769	838	0.760913	5.35828e-15	1.52359e-14
14	DAAM1	NM_001270520.1	NM_014992.2	59655381	59730159	53	53	2	26.5	252	252	58.5	4.308	6.13274	4.39273e-08	8.43072e-08	transcript1	transcript1		11	6	9	156	245	236	37	16	29	949	967	1063	1.60322	0.000226541	0.000392875
1	RPS6KA1	NM_001330441.1	NM_001006665.1	26869603	26872343	105	22.5	21	1.071	194	194	72	2.694	0.402793	4.48112e-08	8.59178e-08		transcript1		385	440	263	313	223	312	376	449	265	674	585	649	2.25215	7.77995e-124	8.41371e-123
17	ABR	NM_021962.4	NM_001322841.1	1083268	1132974	147.5	65.5	147.5	0.444	171	40.5	171	0.237	1.86666	5.72978e-08	1.09749e-07	transcript2	transcript2		243	332	193	312	268	399	729	729	702	2680	2438	3217	3.02968	1.4536e-293	3.33116e-292
8	NAT1	NM_000662.7;NM_001160176.3;NM_001160171.3;NM_001160173.3;NM_001160175.3;NM_001160172.3;NM_001160170.3	NM_001160174.2	18067612	18079177	85	85	4	21.25	168.5	168.5	32.5	5.185	4.03156	5.92287e-08	1.13335e-07	transcript1	transcript1		8	3	3	85	91	72	49	49	29	589	526	487	0.834827	0.272157	0.32826
12	ARHGAP9	NM_001319851.1;NM_001319852.1;NM_001080156.2	NM_001319850.1	57871981	57882597	15.5	1.5	15.5	0.097	36.5	31	36.5	0.849	0.115954	6.03956e-08	1.15453e-07	transcript2	transcript2		4	5	0	318	281	338	460	550	425	1503	1861	1516	0.0425955	5.45966e-160	6.86918e-159
7	SUN1	NM_001171946.1	NM_001130965.2	855194	872142	233.5	32	27.5	1.164	76	10.5	30	0.35	3.32961	6.89101e-08	1.31599e-07				6	11	17	11	4	7	393	449	294	242	163	278	0.930643	0.690308	0.743616
18	TGIF1	NM_174886.2	NM_173207.2	3411925	3447584	451.5	148.5	55	2.7	891	1	4.5	0.222	12.1906	7.64792e-08	1.45909e-07				286	288	205	3	1	4	136	189	150	23	19	14	8.70803	7.35497e-40	3.63967e-39
11	UEVLD	NM_001261385.1	NM_001040697.2;NM_018314.4;NM_001261386.1;NM_001261382.1;NM_001261383.1;NM_001261384.1	18601065	18610293	981	23.5	981	0.024	499.5	25	499.5	0.05	0.465517	8.1609e-08	1.55542e-07	transcript2	transcript2		72	60	49	63	71	64	68	66	49	75	82	60	1.07784	0.387037	0.448824
1	TMEM9	NM_001288565.1;NR_109921.1;NM_001288567.1;NM_001288568.1;NM_001288566.1;NM_001288571.1;NM_001288570.1;NR_109920.1;NM_016456.4;NM_001288569.1	NM_001288564.1	201123683	201140710	278	278	56	4.964	49	49	1	49	0.101428	8.22744e-08	1.56655e-07	transcript1	transcript1		1653	1811	1445	187	152	191	41	46	33	0	1	0	0.301972	2.33247e-05	4.37623e-05
16	LMF1	NR_033646.1;NM_022773.2	NR_033645.1	1020984	1031318	694.5	694.5	38	18.276	168.5	168.5	1	168.5	0.10443	8.45294e-08	1.6079e-07	transcript1	transcript1		128	134	117	80	114	116	122	131	104	0	0	1	0.0135622	5.98939e-144	6.86284e-143
4	RHOH	NM_001278369.1	NM_004310.4;NM_001278363.1;NM_001278359.1;NM_001278360.1;NM_001278361.1;NM_001278362.1	40195269	40198527	144	44	144	0.306	675	120	675	0.178	1.70245	9.85656e-08	1.86935e-07	transcript2	transcript2		33	16	18	409	529	475	176	199	118	2069	2097	2141	0.630973	1.02716e-09	2.45321e-09
1	PMVK	NM_006556.3	NM_001323012.1	154909484	154915126	182	182	15.5	11.742	311	311	58.5	5.316	2.21635	1.10713e-07	2.09767e-07	transcript1	transcript1		363	424	314	1065	1000	1047	0	3	4	141	205	124	16.641	1.38912e-92	1.22663e-91
13	LIG4	NM_206937.1;NM_001330595.1	NM_001098268.1	108867882	108870716	180.5	43.5	180.5	0.241	52.5	28	52.5	0.533	0.464535	1.14045e-07	2.1568e-07	transcript2	transcript2		8	1	11	40	35	24	20	23	27	30	41	23	0.291351	1.36888e-14	3.83566e-14
5	CXXC5	NM_001317201.1	NM_001317200.1;NM_001317204.1;NM_001317203.1	139026884	139028510	248	45.5	123.5	0.368	61.5	24	27	0.889	0.418688	1.14058e-07	2.1568e-07				9	11	6	9	24	13	275	337	246	95	74	78	0.170216	9.50995e-43	4.86879e-42
2	BAZ2B	NM_013450.3;NM_001289975.1	NR_110586.1	160473112	160568946	1006	91.5	135.5	0.675	40	5.5	28	0.196	3.4828	1.32231e-07	2.49553e-07				133	160	108	66	51	70	15	27	19	46	62	50	5.36284	1.70394e-69	1.24246e-68
10	KAZALD1	NM_030929.4	NR_135068.1	102820999	102826056	1061.5	1061.5	95.5	11.115	78.5	78.5	15.5	5.065	2.17509	1.58271e-07	2.98405e-07	transcript1	transcript1		319	418	326	96	89	139	153	172	116	23	15	22	0.465027	1.91986e-19	6.2113e-19
22	SMTN	NM_001207017.1	NM_001207018.1	31478846	31480982	133	16.5	133	0.124	173	49.5	173	0.286	0.445215	1.64633e-07	3.10097e-07	transcript2	transcript2		222	187	132	271	253	250	164	149	106	251	255	215	1.19693	0.000204513	0.0003566
22	COMT	NM_001135162.1	NM_007310.2	19939045	19950070	231.5	25.5	32	0.797	117.5	117.5	68.5	1.715	0.44717	1.93116e-07	3.6339e-07		transcript1		242	309	284	685	645	735	1152	1236	977	1879	1726	1829	0.655417	3.22459e-56	1.95199e-55
20	CRLS1	NM_001323562.1	NM_001127458.1;NM_001323561.1	5986584	5987898	1542	1542	70	22.029	452	452	37	12.216	1.72741	2.03603e-07	3.82376e-07	transcript1	transcript1		12	24	15	71	35	57	129	164	113	258	179	294	0.584247	4.55629e-08	1.01047e-07
20	CRLS1	NR_136617.1;NM_019095.5;NM_001323563.1	NM_001127458.1;NM_001323561.1	5986719	5987898	1542	1542	70	22.029	452	452	37	12.216	1.72741	2.03603e-07	3.82376e-07	transcript1	transcript1		290	381	325	684	429	712	129	164	113	258	179	294	0.984383	0.727337	0.778279
22	LIMK2	NM_005569.3	NM_001031801.1	31608250	31644348	203	203	97.5	2.082	264.5	264.5	81.5	3.245	0.62948	2.06242e-07	3.86954e-07	transcript1	transcript1		84	100	65	363	334	425	302	343	255	275	329	392	0.246446	2.0562e-196	3.21804e-195
7	VOPP1	NM_001284282.1	NM_001321249.1	55620466	55639855	28.5	4.5	27.5	0.164	81	38	61.5	0.618	0.253087	2.12858e-07	3.98979e-07				128	100	67	399	383	403	122	103	63	398	380	443	1.05372	0.340129	0.399968
8	YWHAZ	NM_001135702.1	NM_145690.2	101962799	101964357	246.5	246.5	162	1.522	273	273	116.5	2.343	0.67348	2.3516e-07	4.40353e-07	transcript1	transcript1		3329	3712	1982	2919	2956	2882	3383	3806	2213	3178	3233	3116	1.03976	0.00135776	0.00222252
19	ZNF761	NM_001289951.1;NM_001008401.3	NM_001289952.1	53935227	53948254	813	813	22.5	36.133	947	947	51	18.569	1.92585	2.64172e-07	4.94199e-07	transcript1	transcript1		137	154	146	279	323	479	227	246	238	540	558	693	1.03359	0.438961	0.499408
4	LOC105377348	NR_131186.1	NR_131185.1	103749212	103750471	374	374	106.5	3.512	387.5	387.5	72.5	5.345	0.645804	2.75243e-07	5.1441e-07	transcript1	transcript1		40	45	41	121	157	141	43	51	42	122	153	103	0.834141	0.0291851	0.0416928
10	PFKP	NM_001242339.1;NM_001323072.1	NM_001323073.1;NM_001323070.1;NM_001323074.1	3110819	3146801	90.5	28	13.5	2.074	135	126	135	0.933	2.45178	2.834e-07	5.29142e-07		transcript2		1051	1142	974	1061	905	1129	608	672	477	662	537	671	1.09225	0.000270315	0.000465852
16	SIAH1	NM_001006610.1	NM_003031.3	48399784	48419229	133	50	133	0.376	119	20	119	0.168	2.13849	2.89482e-07	5.39974e-07	transcript2	transcript2		144	146	122	260	257	298	83	73	55	189	200	211	1.4348	4.53165e-10	1.09591e-09
17	SMARCD2	NM_001330440.1	NM_001330439.1	61916088	61919826	152.5	10.5	152.5	0.069	271.5	47	271.5	0.173	0.407089	3.96993e-07	7.39083e-07	transcript2	transcript2		92	95	91	492	466	525	99	108	117	476	521	535	0.88795	0.0223523	0.0323034
17	SMARCD2	NM_001330440.1	NM_001098426.1	61916088	61920351	152.5	10.5	152.5	0.069	271.5	47	271.5	0.173	0.407089	3.96993e-07	7.39083e-07	transcript2	transcript2		92	95	91	492	466	525	263	352	262	2853	2725	2825	1.80982	1.37061e-44	7.26837e-44
4	SPRY1	NM_199327.2;NM_001258038.1	NM_001258039.1	124317950	124319541	2646.5	2646.5	383	6.91	4.5	1	2	0.5	13.2777	4.0026e-07	7.44444e-07	transcript1			314	384	298	10	0	7	576	581	505	8	2	5	0.539159	0.00131138	0.00214842
17	WRAP53	NM_001143990.1	NM_001143992.1;NM_018081.2	7589389	7591667	209	59	201.5	0.293	149	1.5	35	0.043	6.5696	4.39364e-07	8.16386e-07				271	336	252	434	570	444	124	158	87	217	209	212	1.03753	0.428565	0.49048
21	C21orf58	NM_001286462.1	NM_001286477.1	47740739	47743771	82.5	79.5	82.5	0.964	293	224	123.5	1.814	0.630982	4.44112e-07	8.24412e-07	transcript2			38	36	28	431	522	425	186	241	171	2042	2417	2199	0.844414	0.00832695	0.0125524
16	NLRC5	NM_001330552.1	NM_032206.4	57023397	57050986	31	31	1.5	20.667	178	178	58.5	3.043	6.81258	4.64798e-07	8.61982e-07	transcript1	transcript1		2	4	2	111	91	120	2	5	5	423	321	452	2.6944	1.75871e-05	3.31265e-05
2	BAZ2B	NM_001329857.1	NR_110586.1	160473020	160568946	1006	91	135.5	0.672	40	6	28	0.214	3.17855	5.4154e-07	1.00334e-06				122	147	90	54	36	61	15	27	19	46	62	50	5.91814	3.39061e-74	2.54958e-73
13	ARHGEF7	NM_001320851.1	NM_001320853.1	111805994	111855394	305	305	16.5	18.485	270.5	270.5	32.5	8.323	2.18373	5.59747e-07	1.03607e-06	transcript1	transcript1		146	137	125	298	286	293	233	229	186	719	698	677	1.50538	2.48513e-21	8.57325e-21
7	VOPP1	NM_001321248.1	NM_001321249.1	55621580	55639855	28.5	5	27.5	0.182	81	38.5	61.5	0.626	0.27761	6.51374e-07	1.20451e-06				119	97	68	364	371	384	122	103	63	398	380	443	1.07616	0.181861	0.226151
13	ARHGEF7	NM_003899.3	NM_001320853.1	111806061	111855394	305	303.5	16.5	18.394	270.5	270.5	32.5	8.323	2.17426	6.56284e-07	1.21243e-06		transcript1		305	290	301	757	692	727	233	229	186	719	698	677	1.33068	1.49911e-16	4.50904e-16
17	DDX5	NM_001320597.1	NM_001320595.1	62502074	62503156	1	1	1	1	1770	1770	88.5	20	0.053722	6.90644e-07	1.27468e-06	transcript1;transcript2	transcript1		1005	1051	839	2326	2466	2210	87	84	61	332	294	323	1.68159	1.16989e-32	5.18901e-32
10	CREM	NM_183060.2;NM_181571.2	NM_001267566.1	35416385	35464515	586.5	586.5	8	73.312	990.5	990.5	36	27.514	2.59648	7.09785e-07	1.30875e-06	transcript1	transcript1		110	99	94	197	211	219	79	115	75	112	112	134	0.647504	1.73192e-12	4.56079e-12
6	CEP85L	NM_001042475.2	NM_001178035.1	118973020	119031238	16	16	1	16	50	50	29.5	1.695	9.64567	7.97136e-07	1.467e-06	transcript1	transcript1		15	8	6	200	191	255	0	0	0	70	44	44	2.65484	0.00563143	0.0086724
9	RFX3	NM_002919.3	NM_001282117.1	3395596	3489487	244	31	17	1.824	123.5	20	33.5	0.597	2.85636	8.37022e-07	1.53894e-06				266	225	162	217	190	242	106	103	63	132	152	167	1.66493	1.3018e-20	4.38106e-20
21	C21orf58	NM_001286462.1	NM_001286476.1;NM_058180.4	47740739	47743813	82.5	79.5	81	0.981	293	224	122.5	1.829	0.638529	9.65708e-07	1.77384e-06				38	36	28	431	522	425	405	416	310	3638	4369	3889	0.79856	0.000256913	0.000443152
18	TCF4	NM_001243234.1;NM_001243235.1	NM_001243228.1;NM_001243227.1	52989090	53257045	39.5	2.5	9	0.278	471	135.5	94	1.441	0.188674	9.72102e-07	1.78389e-06				5	10	11	1011	994	958	0	0	0	257	270	264	2.58735	0.00725123	0.0110258
3	TBCCD1	NM_018138.4	NM_001134415.1;NM_001286749.1	186285143	186288332	668	668	212	3.151	1107	1107	265	4.177	0.774877	9.85107e-07	1.80603e-06	transcript1	transcript1		16	33	23	151	120	145	6	36	15	211	181	226	1.88607	3.48762e-09	8.14766e-09
15	ST20	NM_001100879.1	NM_001100880.2;NM_001199757.1	80207598	80215664	416	25.5	416	0.061	430	49	430	0.114	0.539977	1.00017e-06	1.83189e-06	transcript2	transcript2		131	161	85	222	196	279	31	44	48	145	161	169	2.04526	6.30004e-26	2.44508e-25
15	ST20	NM_001100879.1	NR_037653.1;NR_037652.1	80207598	80216096	416	25.5	415.5	0.061	430	49	430	0.114	0.54056	1.04767e-06	1.91708e-06		transcript2		131	161	85	222	196	279	126	196	141	455	494	552	1.75397	1.04576e-31	4.5442e-31
12	CACNB3	NM_001206916.1	NM_001206915.1;NM_000725.3	49209357	49212254	92	12.5	11.5	1.087	238.5	94.5	238.5	0.396	2.76167	1.15527e-06	2.11196e-06		transcript2		14	16	7	24	28	19	56	56	37	68	82	69	0.784631	0.0715339	0.095033
7	ZKSCAN5	NM_014569.3	NM_001318084.1	99102573	99103628	848.5	848.5	26.5	32.019	446	446	28	15.929	1.95397	1.18513e-06	2.1645e-06	transcript1	transcript1		23	23	16	184	254	197	248	274	236	519	605	556	0.226137	3.61817e-89	3.06827e-88
5	FER	NM_005246.3	NM_001308028.1	108083523	108084628	275	30	275	0.109	75.5	1	75.5	0.013	8.38872	1.27167e-06	2.32035e-06	transcript2	transcript2		36	35	24	9	3	3	26	35	13	14	7	28	3.65105	5.34387e-13	1.43673e-12
5	GPBP1	NM_001203246.1;NM_022913.3;NM_001331037.1	NM_001127236.2	56469775	56509901	275.5	275.5	26.5	10.396	214.5	214.5	39.5	5.43	1.91708	1.30143e-06	2.37239e-06	transcript1	transcript1		138	184	94	531	626	560	340	400	326	671	683	670	0.459555	5.23999e-93	4.6699e-92
3	VGLL4	NM_001128221.2	NM_001284390.1;NM_014667.3	11610398	11762242	120.5	21	27.5	0.764	66.5	66.5	35	1.9	0.42216	1.44068e-06	2.62375e-06		transcript1		278	289	189	471	470	479	140	132	81	424	401	466	1.94095	2.33749e-53	1.38027e-52
11	CELF1	NM_001025596.2;NM_001172640.1	NM_001172639.1	47510576	47545540	357	17.5	39	0.449	127	66	65	1.015	0.439937	1.48508e-06	2.70205e-06				546	586	322	1418	1323	1574	196	217	155	719	635	887	1.31245	4.08647e-17	1.24469e-16
16	USP7	NR_135826.1	NM_001321858.1	9043511	9050237	144	21.5	21	1.024	114	105.5	44	2.398	0.424978	1.53776e-06	2.79527e-06				196	209	130	732	695	778	192	213	133	707	648	715	0.933543	0.084944	0.111616
1	SAMD13	NM_001010971.2	NM_001134664.1	84764049	84768334	10	10	1	10	40	40	35.5	1.127	9.47721	1.54134e-06	2.79914e-06	transcript1	transcript1		0	0	1	15	11	11	0	0	0	40	29	47	3.87753	0.00355672	0.00560285
3	C3orf58	NM_173552.3	NM_001134470.1	143690640	143692167	12.5	12.5	2	6.25	2865	2865	78	36.731	0.170513	1.56206e-06	2.83409e-06	transcript1	transcript1		0	14	0	1619	1574	1568	0	1	0	186	215	257	0.587413	0.138732	0.177015
16	NDE1	NM_001143979.1	NM_017668.2	15737124	15744083	137.5	137.5	69.5	1.978	89	89	76	1.171	1.68259	1.69295e-06	3.06867e-06	transcript1	transcript1		33	29	18	79	95	87	96	140	102	278	317	242	0.773245	0.00184545	0.00299031
8	CYHR1	NM_001330618.1	NM_001129888.1	145688234	145691031	156.5	156.5	44	3.557	69.5	69.5	37	1.878	1.89648	1.79956e-06	3.25884e-06	transcript1	transcript1		132	154	127	301	273	336	9	20	11	24	12	26	0.685706	0.00192463	0.00310555
10	CREM	NM_001881.3	NM_001267566.1	35415769	35464515	586.5	563.5	8	70.438	990.5	985	36	27.361	2.51098	1.86797e-06	3.37955e-06				101	80	88	247	255	279	79	115	75	112	112	134	0.462049	2.42819e-36	1.14847e-35
12	MCRS1	NM_001012300.1	NM_006337.4;NM_001278341.1	49960222	49961928	324.5	21.5	324.5	0.066	431.5	50	431.5	0.116	0.532343	1.89948e-06	3.43333e-06	transcript2	transcript2		297	371	225	468	549	444	171	196	190	365	452	354	1.27115	5.16597e-10	1.24774e-09
11	CELF1	NM_001025596.2;NM_001172640.1	NM_001330272.1	47510576	47546266	357	17.5	28	0.625	127	66	44	1.5	0.419761	2.19405e-06	3.96206e-06				546	586	322	1418	1323	1574	173	190	119	532	477	663	1.15653	2.9545e-05	5.5004e-05
4	TBC1D1	NM_001253914.1	NM_001253915.1	38113523	38121575	5	4	4	1	161	161	27.5	5.855	0.19613	3.06917e-06	5.53717e-06		transcript1		220	242	160	2294	2429	2248	210	225	124	1934	2407	1917	0.995019	0.900693	0.924712
3	PSMD2	NM_002808.4	NM_001278709.1;NM_001278708.1	184016886	184018369	411.5	411.5	40	10.288	199	199	35	5.686	1.79551	3.10906e-06	5.60387e-06	transcript1	transcript1		1082	1158	635	2198	1665	2162	1064	1198	922	1877	1548	1783	0.776355	1.34743e-42	6.84381e-42
20	TGIF2	NM_001199513.1;NM_001199514.1	NM_001199515.1	35201876	35202957	67	67	32	2.094	223	222	183.5	1.21	1.7453	3.33006e-06	5.9966e-06	transcript1			57	68	20	4	5	10	119	122	48	323	255	294	19.8939	3.70424e-157	4.63029e-156
7	ZKSCAN5	NM_001318083.1;NM_145102.3;NM_001318082.1	NM_001318084.1	99102267	99103628	848.5	102.5	26.5	3.868	446	215.5	28	7.696	0.500945	3.44402e-06	6.19602e-06				16	22	10	70	142	73	248	274	236	519	605	556	0.397318	5.48175e-25	2.10207e-24
6	FKBP5	NM_001145776.1	NM_001145775.2	35656692	35696360	1119	1119	52	21.519	1586.5	1586.5	45.5	34.868	0.611502	3.476e-06	6.24771e-06	transcript1	transcript1		158	173	92	946	820	916	17	10	5	36	55	33	0.583845	3.0593e-06	6.0713e-06
1	RGL1	NM_001297670.1;NM_015149.4;NM_001297669.1	NM_001297672.1;NM_001297671.1	183605182	183774215	35.5	35.5	32	1.109	10	10	1	10	0.109275	3.51229e-06	6.30705e-06	transcript1	transcript1		61	61	48	28	11	26	177	179	118	17	11	4	0.188856	1.43181e-41	7.15907e-41
8	CYHR1	NM_001330618.1	NM_138496.1	145688234	145690418	156.5	156.5	46.5	3.366	69.5	69.5	38	1.829	1.84313	3.79452e-06	6.79484e-06	transcript1	transcript1		132	154	127	301	273	336	125	143	120	231	139	289	0.753991	2.37838e-08	5.31136e-08
8	CYHR1	NM_001330618.1	NM_032687.3	145688234	145690849	156.5	156.5	46.5	3.366	69.5	69.5	38	1.829	1.84313	3.79452e-06	6.79484e-06	transcript1	transcript1		132	154	127	301	273	336	59	55	24	165	59	184	1.28229	0.000197933	0.000345754
4	UBE2D3	NM_001300795.1	NM_181892.3	103747017	103748340	273.5	118.5	240	0.494	399.5	261.5	399.5	0.655	0.728416	3.79452e-06	6.79484e-06		transcript2		1194	1291	952	3139	3365	3298	2771	3063	2306	6223	6503	6506	0.828585	1.93024e-42	9.7782e-42
7	CASP2	NM_032983.3;NM_032982.3	NM_001224.4	142985308	142986681	334.5	334.5	46.5	7.194	919.5	919.5	81.5	11.282	0.638219	4.17005e-06	7.46037e-06	transcript1	transcript1		112	157	80	977	1138	1047	123	133	97	891	1049	891	0.881927	0.00672025	0.0102427
4	NSD2	NM_001042424.2	NM_007331.1	1873123	1894509	24	24	19	1.263	73	26	49.5	0.525	2.47183	4.24888e-06	7.59434e-06	transcript1			309	351	308	1127	1292	1145	280	312	278	984	1161	1007	0.983045	0.584507	0.646282
6	FKBP5	NM_001145777.1	NM_001145775.2	35656719	35696360	1119	1119	52	21.519	1586.5	1579.5	45.5	34.714	0.614302	4.3093e-06	7.69518e-06	transcript1			155	166	83	905	768	858	17	10	5	36	55	33	0.591623	5.7006e-06	1.11862e-05
18	TCF4	NM_001306207.1	NM_001243228.1;NM_001243227.1	53253350	53257045	39.5	1.5	9	0.167	471	114	94	1.213	0.157031	4.57422e-06	8.16068e-06				0	0	0	556	596	530	0	0	0	257	270	264	0.471807	0.169019	0.211825
3	MSL2	NM_001145417.1	NM_018133.3	135913310	135914688	564.5	50	564.5	0.089	447	21.5	447	0.048	1.83669	4.89734e-06	8.72905e-06	transcript2	transcript2		62	111	76	298	296	295	572	694	546	2108	2180	2255	1.01501	0.752159	0.799948
17	ABR	NM_001092.4	NM_001322841.1	1012340	1132974	147.5	31.5	147.5	0.214	171	17.5	171	0.102	2.06789	5.12952e-06	9.13443e-06	transcript2	transcript2		461	452	429	468	473	546	729	729	702	2680	2438	3217	3.46573	0	0
13	ARHGEF7	NM_001320851.1	NM_001113513.1	111805994	111839173	305	305	26	11.731	270.5	270.5	42.5	6.365	1.82056	5.20232e-06	9.25478e-06	transcript1	transcript1		146	137	125	298	286	293	242	235	189	740	779	765	1.59775	5.99226e-28	2.44388e-27
1	AHCYL1	NM_006621.5;NM_001242673.1	NM_001242676.1;NM_001242675.1	110527387	110546570	322	322	29.5	10.915	117	117	21.5	5.442	1.99671	5.20896e-06	9.25478e-06	transcript1	transcript1		1029	1089	820	626	612	657	793	856	599	486	482	504	1.01783	0.501827	0.564592
1	NIPAL3	NM_001322854.1	NM_001322857.1	24739977	24742515	125	33	125	0.264	88	10	88	0.114	2.46626	5.21152e-06	9.25478e-06	transcript2	transcript2		36	42	29	63	39	76	50	41	47	179	131	191	2.20031	7.746e-19	2.44043e-18
4	SEC31A	NM_001077207.3;NM_001077208.3;NM_001077206.3;NM_016211.4;NM_001300745.2;NM_001300744.2;NM_001318119.1;NM_001191049.2	NM_001318120.1	83812433	83821724	625	625	224	2.79	394.5	394.5	103	3.83	0.733129	5.43421e-06	9.64134e-06	transcript1	transcript1		382	500	326	514	370	522	254	306	252	634	639	636	2.01867	1.11077e-100	1.03296e-99
1	PSMB2	NM_001199780.1	NM_002794.4	36097138	36107445	1274	33	1274	0.026	354	18.5	354	0.052	0.508803	5.72985e-06	1.01565e-05	transcript2	transcript2		1215	1389	1255	2123	1815	1975	1521	1802	1102	2836	2139	2583	1.11928	3.87306e-12	1.0021e-11
6	ABCC10	NM_001198934.1	NM_033450.2	43395292	43399489	94	94	25.5	3.686	113.5	113.5	60	1.892	1.8739	5.82502e-06	1.03157e-05	transcript1	transcript1		35	37	40	56	55	37	430	579	390	743	789	1108	1.40009	4.53821e-06	8.94171e-06
19	EML2	NM_001193269.1	NM_001193268.1	46146985	46148775	88	88	29	3.034	28	3.5	5.5	0.636	4.81283	5.90511e-06	1.04479e-05	transcript1			47	33	40	17	22	25	8	9	10	18	22	22	3.95328	2.12795e-19	6.86149e-19
2	HDLBP	NM_001243900.2;NM_203346.4;NM_001320967.1	NM_001320965.1	242212301	242254707	186.5	56.5	186.5	0.303	235.5	105	235.5	0.446	0.644984	6.00099e-06	1.06078e-05	transcript2	transcript2		524	568	390	550	684	551	410	484	307	564	717	560	1.27343	3.63966e-16	1.07956e-15
13	ARHGEF7	NM_003899.3	NM_001113513.1	111806061	111839173	305	303.5	26	11.673	270.5	270.5	42.5	6.365	1.81288	6.13907e-06	1.08419e-05		transcript1		305	290	301	757	692	727	242	235	189	740	779	765	1.41247	5.09248e-24	1.9072e-23
11	AHNAK	NM_001346446.1	NM_001620.2	62313159	62314332	1076	222	1076	0.206	7	5.5	7	0.786	0.282398	6.46538e-06	1.14078e-05	transcript2	transcript2		1862	2103	1902	6	15	14	2057	2247	2053	6	20	14	1.04365	0.789722	0.833723
1	PSMB2	NM_001199780.1	NM_001199779.1	36097138	36107152	1274	33	1264.5	0.026	354	18.5	352.5	0.052	0.510803	6.5323e-06	1.15153e-05				1215	1389	1255	2123	1815	1975	1106	1303	820	2046	1586	1909	1.12355	3.15645e-11	7.89112e-11
1	PIK3R3	NM_001328651.1	NM_001114172.1;NM_001328649.1	46596345	46598708	3008.5	34.5	2999.5	0.012	909	20	903.5	0.022	0.529275	6.72988e-06	1.18419e-05				109	107	72	224	254	229	11	21	7	45	96	54	1.90553	1.38407e-09	3.26913e-09
19	SLC1A5	NM_001145145.1	NM_001145144.1	47288134	47290545	200	38	131	0.29	158.5	69	140	0.493	0.585704	6.75577e-06	1.18766e-05				422	427	351	1859	1751	1812	407	416	324	1573	1459	1485	0.871782	2.43678e-07	5.17178e-07
5	TNIP1	NM_001258454.1	NM_001252391.1;NM_001252392.1	150460649	150466747	58.5	58.5	7	8.357	74.5	74.5	25.5	2.922	2.7899	6.84796e-06	1.20167e-05	transcript1	transcript1		178	179	115	355	317	380	24	39	33	28	24	26	0.365556	3.7428e-29	1.55613e-28
1	PIK3R3	NM_001328651.1	NM_001303428.1	46596345	46598467	3008.5	34.5	2995.5	0.012	909	20	904	0.022	0.530334	7.19407e-06	1.26125e-05				109	107	72	224	254	229	8	20	7	26	71	45	1.53766	0.000173959	0.000305539
1	NFYC	NM_001142589.1;NM_001142587.1;NM_014223.4;NM_001142588.1	NM_001308115.1	41157242	41174995	246.5	117	246.5	0.475	269	50.5	64.5	0.783	0.608568	7.27268e-06	1.27388e-05	transcript2			210	226	184	713	779	821	162	176	142	412	371	488	0.707775	1.23304e-17	3.80385e-17
6	TFEB	NM_001271945.1	NM_001271944.1;NM_001271943.1	41702139	41703265	93	93	36	2.583	256.5	256.5	57.5	4.461	0.575532	7.2986e-06	1.27726e-05	transcript1	transcript1		10	43	11	197	135	129	25	45	22	275	138	229	0.939485	0.565788	0.62811
12	RAD52	NM_001297422.1	NM_001297419.1	1058888	1099207	708	708	36.5	19.397	191.5	191.5	20	9.575	1.90936	7.58651e-06	1.32643e-05	transcript1	transcript1		28	30	21	109	87	94	46	48	35	94	66	101	0.555115	6.78935e-10	1.63573e-09
1	PIK3R3	NM_001328651.1	NM_003629.3;NM_001328652.1;NM_001303429.1;NR_137329.1;NM_001328653.1;NM_001328654.1	46596345	46598380	3008.5	34.5	3008.5	0.011	909	20	909	0.022	0.531258	7.67187e-06	1.34014e-05	transcript2	transcript2		109	107	72	224	254	229	398	400	303	1055	1159	1225	1.27371	8.27478e-08	1.806e-07
11	AHNAK	NM_001346445.1	NM_001620.2	62313238	62314332	1076	224	1076	0.208	7	5.5	7	0.786	0.285545	7.9518e-06	1.38778e-05	transcript2	transcript2		1742	1975	1775	6	15	14	2057	2247	2053	6	20	14	0.976855	0.906942	0.929145
5	TNIP1	NM_001252385.1;NM_006058.4;NM_001252393.1;NM_001252386.1	NM_001252391.1;NM_001252392.1	150460645	150466747	58.5	58	7	8.286	74.5	74.5	25.5	2.922	2.77036	8.13984e-06	1.41931e-05		transcript1		178	179	115	355	317	380	24	39	33	28	24	26	0.365556	3.7428e-29	1.55613e-28
1	NIPAL3	NM_001322854.1	NM_001322861.1;NM_001322864.1;NM_001322866.1;NR_136507.1;NM_001322860.1;NM_001322859.1;NR_136506.1;NR_136508.1;NM_001322868.1;NM_001322858.1;NM_001322863.1;NM_001322862.1;NM_001322856.1;NM_001322855.1	24739977	24742240	125	33	125	0.264	88	10	86.5	0.116	2.42748	8.21174e-06	1.42926e-05	transcript2			36	42	29	63	39	76	44	40	49	150	109	163	1.92212	5.53349e-13	1.48356e-12
1	NIPAL3	NM_001322854.1	NM_020448.4	24739977	24742245	125	33	125	0.264	88	10	86.5	0.116	2.42748	8.21174e-06	1.42926e-05	transcript2			36	42	29	63	39	76	44	40	49	150	109	163	1.92212	5.53349e-13	1.48356e-12
18	TCF4	NM_001243236.1	NM_001083962.1;NM_003199.2;NM_001243230.1	52969852	53255860	39.5	1	1	1	471	30	471	0.064	15.7086	9.47371e-06	1.64593e-05		transcript2		5	10	7	958	916	875	0	0	0	576	616	570	5.34458	1.9645e-07	4.19252e-07
6	MRPL14	NM_001318770.1	NM_001318768.1	44094004	44095044	156	46.5	156	0.298	85.5	45	85.5	0.526	0.576282	1.0765e-05	1.86691e-05	transcript2	transcript2		221	296	174	572	555	651	207	263	149	536	500	593	1.02294	0.560446	0.622898
1	KCNAB2	NM_001199860.1	NM_001199862.1	6094348	6105981	146	5.5	5.5	1	539.5	29	115.5	0.251	3.98059	1.08974e-05	1.88816e-05				27	29	15	1272	1067	1411	39	49	25	1189	995	1324	0.596656	2.67321e-09	6.26789e-09
19	ZBTB7A	NM_001317990.1	NM_015898.3	4065527	4066943	121.5	121.5	107	1.136	72.5	72.5	37.5	1.933	0.584495	1.12893e-05	1.9543e-05	transcript1	transcript1		110	86	81	222	305	359	66	85	78	247	287	328	1.18378	0.00416431	0.00649619
3	ANKRD28	NM_001195099.1	NM_015199.3	15798058	15901053	114	15	98.5	0.152	213	64.5	213	0.303	0.502775	1.15042e-05	1.98972e-05		transcript2		141	207	629	880	384	419	71	76	396	421	395	443	1.47804	9.37733e-23	3.38675e-22
6	NCOA7	NM_001199619.1;NM_001199620.1	NM_001199621.1;NM_001122842.2;NM_181782.4	126102307	126111909	51.5	51.5	40.5	1.272	121.5	121.5	53.5	2.271	0.556068	1.28577e-05	2.22181e-05	transcript1	transcript1		10	14	7	282	239	240	41	27	24	238	209	200	0.305094	4.85779e-25	1.87025e-24
17	AOC3	NR_102422.1;NM_001277731.1;NM_003734.3	NM_001277732.1	41003201	41005260	43	43	11.5	3.739	43	43	28	1.536	2.51184	1.41909e-05	2.4478e-05	transcript1	transcript1		35	27	27	72	79	93	4	6	4	13	22	17	1.19776	0.344779	0.404774
1	RABGAP1L	NM_001243763.1	NM_001035230.2	174843524	174844656	434.5	6.5	7.5	0.867	556	106	36	2.944	0.293371	1.46088e-05	2.51763e-05				48	47	35	1397	1347	1390	48	49	34	1503	1465	1508	1.07473	0.332945	0.39248
18	MYL12A	NM_006471.3;NM_001303047.1	NM_001303049.1	3247528	3252211	979	979	148	6.615	682.5	680.5	136.5	4.985	1.32035	1.56128e-05	2.68825e-05	transcript1			2657	3214	1889	2236	2343	2053	2659	3212	1841	2161	2254	2005	0.97534	0.0716679	0.0951454
6	MRPL14	NM_001318770.1	NM_032111.3;NM_001318771.1;NM_001318767.1	44094004	44095228	156	46.5	154.5	0.301	85.5	45	85.5	0.526	0.581955	1.56855e-05	2.69835e-05		transcript2		221	296	174	572	555	651	187	254	137	514	480	577	1.05739	0.15108	0.191335
10	PFKFB3	NM_001145443.2;NM_001323016.1;NR_136554.1	NM_004566.3;NM_001314063.1;NM_001323017.1	6186841	6244840	219.5	73	219.5	0.333	101.5	56.5	101.5	0.557	0.623142	1.61872e-05	2.78036e-05	transcript2	transcript2		35	41	26	154	86	158	111	118	117	432	318	369	0.85283	0.0312244	0.0443922
5	LOC648987	NR_034085.1	NR_104651.1	43018913	43067541	147.5	147.5	54	2.731	30	30	22.5	1.333	2.00846	1.61911e-05	2.78036e-05	transcript1	transcript1		86	129	84	1131	1000	1178	54	46	53	211	227	202	0.376615	7.28876e-59	4.58525e-58
21	CBS	NM_001321072.1	NM_001320298.1	44488514	44496971	85	11.5	11.5	1	140	140	53.5	2.617	0.382579	1.76908e-05	3.03519e-05		transcript1		318	380	230	3349	3953	4439	13	3	8	59	63	60	0.546448	4.83872e-07	1.01245e-06
1	YY1AP1	NM_001198899.1	NM_001198901.1	155649620	155658819	122	15	122	0.123	191.5	47	183.5	0.256	0.499835	1.79524e-05	3.07459e-05	transcript2			330	357	250	1234	1098	1252	73	95	71	263	204	247	0.773887	9.80124e-08	2.1271e-07
1	YY1AP1	NM_001198899.1	NM_001198906.1;NM_139118.2	155649620	155658823	122	15	122	0.123	191.5	47	183.5	0.256	0.499835	1.79524e-05	3.07459e-05	transcript2			330	357	250	1234	1098	1252	73	95	71	263	204	247	0.773887	9.80124e-08	2.1271e-07
3	SLC4A7	NM_003615.4;NM_001258380.1	NM_001321103.1;NM_001321108.1;NM_001321104.1;NM_001321105.1;NM_001258379.1;NM_001321107.1;NR_135542.1;NR_135543.1;NM_001321106.1;NR_135544.1;NR_135541.1	27498245	27525911	273.5	32.5	273.5	0.119	212	12	212	0.057	2.12135	1.99289e-05	3.41006e-05	transcript2	transcript2		228	301	197	52	53	81	623	645	499	239	163	289	1.50047	5.54311e-14	1.52654e-13
7	VOPP1	NM_001284282.1	NM_001321250.1	55620466	55639561	28.5	4.5	28.5	0.158	81	38	81	0.469	0.320463	2.03702e-05	3.48247e-05	transcript2	transcript2		128	100	67	399	383	403	121	107	62	358	372	418	0.984338	0.788274	0.832836
1	MTHFR	NM_001330358.1	NM_005957.4	11863734	11866160	369	60.5	369	0.164	144.5	39	144.5	0.27	0.61464	2.09609e-05	3.58028e-05	transcript2	transcript2		115	86	65	167	193	213	22	17	19	54	73	50	1.3665	0.0012409	0.00203643
20	NCOA6	NM_001318240.1	NM_014071.4	33409442	33413452	121	20.5	121	0.169	117.5	38.5	117.5	0.328	0.522461	2.12812e-05	3.63176e-05	transcript2	transcript2		133	122	134	238	261	296	100	76	80	138	172	171	0.919317	0.148309	0.188446
6	GTPBP2	NM_001286216.1	NM_019096.4	43595090	43596983	141.5	41.5	141.5	0.293	85	42.5	85	0.5	0.577054	2.20466e-05	3.75905e-05	transcript2	transcript2		108	102	55	239	257	254	103	108	70	369	378	289	1.28828	8.62803e-06	1.67429e-05
10	FAM107B	NM_001320739.1	NM_001320735.1;NM_001282700.1	14590669	14614372	44	7	8.5	0.824	201	93.5	36	2.597	0.316219	2.52297e-05	4.29798e-05				64	45	40	1952	2021	1923	47	40	37	1493	1529	1458	0.909194	0.187562	0.23234
12	CDK2AP1	NR_073008.1	NM_004642.3	123755649	123756687	91	30	91	0.33	20	15.5	18.5	0.838	0.428983	2.59408e-05	4.41521e-05	transcript2			663	683	483	332	295	352	1426	1480	1103	720	598	720	0.946666	0.0502347	0.068778
16	BCAR1	NM_001170719.1	NM_001170717.1;NM_014567.3	75282224	75285526	180.5	43.5	180.5	0.241	17.5	7	9.5	0.737	0.330002	2.63938e-05	4.48834e-05	transcript2			368	377	373	67	44	68	381	400	401	70	40	63	0.914096	0.182671	0.226865
18	MYL12A	NM_001303048.1	NM_001303049.1	3247480	3252211	979	974.5	148	6.584	682.5	682.5	136.5	5	1.3105	2.64516e-05	4.49421e-05		transcript1		54	52	16	54	48	35	2659	3212	1841	2161	2254	2005	0.728242	1.5493e-05	2.92967e-05
17	SEPT9	NM_001113496.1	NM_001293698.1	75446613	75450075	208.5	12	13	0.923	213.5	57.5	154.5	0.372	2.47541	2.73565e-05	4.64384e-05				765	780	628	491	487	506	769	784	647	1302	1268	1233	2.52647	1.41282497364426e-310	0
8	PDLIM2	NM_021630.5	NM_176871.3	22436254	22437987	14.5	14.5	3.5	4.143	29.5	29.5	28.5	1.035	3.88983	2.88598e-05	4.89473e-05	transcript1	transcript1		19	34	15	13	9	25	22	25	14	49	21	57	2.83842	1.77757e-13	4.84678e-13
1	YY1AP1	NM_001198899.1	NM_139121.2	155649620	155658764	122	15	122	0.123	191.5	47	187.5	0.251	0.510191	3.0932e-05	5.24155e-05	transcript2			330	357	250	1234	1098	1252	71	94	68	261	203	244	0.787318	8.37074e-07	1.73079e-06
10	FAM107B	NM_001320739.1	NM_001320736.1;NM_001282698.1;NM_001282699.1;NM_001282702.1;NM_001282701.1;NM_001320737.1;NM_001282703.1	14590669	14614188	44	7	8.5	0.824	201	93.5	36.5	2.562	0.320316	3.12567e-05	5.29192e-05				64	45	40	1952	2021	1923	51	43	42	1675	1807	1797	0.978395	0.776549	0.820899
2	RTN4	NM_001321863.1	NM_001321862.1	55274022	55275802	1840.5	37	181	0.204	935	22	198.5	0.111	1.81141	3.24546e-05	5.4899e-05				500	549	342	251	281	283	506	545	333	251	274	296	1.01345	0.725111	0.776513
10	LDB1	NM_003893.4	NM_001113407.2;NM_001321612.1	103874723	103880230	442	442	82	5.39	205.5	205.5	22.5	9.133	0.591508	3.30602e-05	5.58743e-05	transcript1	transcript1		506	553	479	397	318	443	494	473	401	647	502	624	1.72343	6.22244e-71	4.57183e-70
10	FAM107B	NM_001320741.1	NM_001320735.1;NM_001282700.1	14574709	14614372	44	10	8.5	1.176	201	122.5	36	3.403	0.351388	3.63224e-05	6.11728e-05				66	48	38	1654	1749	1589	47	40	37	1493	1529	1458	1.09534	0.20636	0.253506
6	KHDC1	NM_030568.4	NM_001251874.1	73972919	74019938	190.5	52.5	190.5	0.276	115.5	49.5	115.5	0.429	0.619496	3.68905e-05	6.20211e-05	transcript2	transcript2		33	25	33	42	54	43	243	291	282	666	601	613	1.52183	1.84514e-07	3.94217e-07
6	KHDC1	NM_030568.4	NR_027005.2	73972919	74020088	190.5	52.5	190.5	0.276	115.5	49.5	115.5	0.429	0.619496	3.68905e-05	6.20211e-05	transcript2	transcript2		33	25	33	42	54	43	29	26	24	40	44	38	1.00989	0.975176	0.981293
10	FAM107B	NM_001320738.1	NM_001320735.1;NM_001282700.1	14598179	14614372	44	18.5	8.5	2.176	201	201	36	5.583	0.391956	3.85542e-05	6.47617e-05		transcript1		59	41	33	1438	1502	1409	47	40	37	1493	1529	1458	1.10251	0.189035	0.233834
1	EPS15	NM_001159969.1	NM_001981.2	51887793	51984995	178	13.5	178	0.076	173.5	27	173.5	0.156	0.486385	4.13686e-05	6.94285e-05	transcript2	transcript2		449	481	296	1052	1180	1060	105	183	88	564	632	637	1.81613	3.52809e-56	2.12902e-55
19	SLC1A5	NM_001145144.1	NM_005628.2	47290545	47291842	200	131	200	0.655	158.5	140	158.5	0.883	0.715512	4.28208e-05	7.18032e-05	transcript2	transcript2		407	416	324	1573	1459	1485	2792	3331	2302	13004	12462	12740	1.15522	1.26511e-12	3.35909e-12
17	TSPOAP1-AS1	NR_038413.1	NR_038418.1;NR_038417.1;NR_038416.1;NR_038415.1;NR_038414.1	56406966	56414563	2	2	2	1	342.5	47.5	342.5	0.139	7.04659	4.45987e-05	7.47194e-05	transcript1;transcript2	transcript2		0	0	0	141	184	163	0	0	0	135	217	127	0.958997	0.882152	0.911021
10	FAM107B	NM_001320741.1	NM_001320736.1;NM_001282698.1;NM_001282699.1;NM_001282702.1;NM_001282701.1;NM_001320737.1;NM_001282703.1	14574709	14614188	44	10	8.5	1.176	201	122.5	36.5	3.356	0.355624	4.50216e-05	7.53622e-05				66	48	38	1654	1749	1589	51	43	42	1675	1807	1797	1.17863	0.0177575	0.0259553
18	TCF4	NM_001243234.1;NM_001243235.1	NM_001083962.1;NM_003199.2;NM_001243230.1	52989090	53255860	39.5	2.5	1	2.5	471	135.5	471	0.288	8.73861	4.54989e-05	7.60951e-05		transcript2		5	10	11	1011	994	958	0	0	0	576	616	570	5.74873	3.08645e-08	6.88461e-08
1	YY1AP1	NM_001198899.1	NM_001198903.1;NM_001198904.1	155649620	155658447	122	15	122	0.123	191.5	47	191	0.246	0.518979	4.81172e-05	8.03345e-05	transcript2			330	357	250	1234	1098	1252	293	312	221	1256	1264	1428	1.2487	4.23909e-13	1.14771e-12
5	TNFAIP8	NM_001286814.1	NM_014350.3	118668870	118691515	130.5	3.5	3	1.167	538.5	538.5	95.5	5.639	0.209933	5.00039e-05	8.33477e-05		transcript1		119	106	88	1544	1711	1636	124	104	80	1019	1088	1006	0.647528	1.06618e-19	3.48455e-19
10	FAM107B	NM_001320738.1	NM_001320736.1;NM_001282698.1;NM_001282699.1;NM_001282702.1;NM_001282701.1;NM_001320737.1;NM_001282703.1	14598179	14614188	44	18.5	8.5	2.176	201	201	36.5	5.507	0.39739	5.00086e-05	8.33477e-05		transcript1		59	41	33	1438	1502	1409	51	43	42	1675	1807	1797	1.18633	0.0170591	0.0249707
4	TBC1D1	NM_015173.3;NM_001253912.1	NM_001253915.1	37892705	38121575	5	1.5	4	0.375	161	67.5	27.5	2.455	0.152418	5.0906e-05	8.47699e-05				0	1	2	638	664	710	210	225	124	1934	2407	1917	0.0331896	2.3458e-109	2.30391e-108
1	YY1AP1	NM_001198899.1	NM_001198902.1	155649620	155658515	122	15	122	0.123	191.5	47	191.5	0.245	0.520214	5.11285e-05	8.49201e-05	transcript2	transcript2		330	357	250	1234	1098	1252	133	150	90	607	494	600	1.18758	1.26898e-05	2.41621e-05
1	YY1AP1	NM_001198899.1	NM_139119.2	155649620	155658565	122	15	122	0.123	191.5	47	191.5	0.245	0.520214	5.11285e-05	8.49201e-05	transcript2	transcript2		330	357	250	1234	1098	1252	135	150	90	609	501	600	1.18799	1.17279e-05	2.23971e-05
1	YY1AP1	NM_001198899.1	NM_018253.3;NM_001198905.1;NM_001198900.1	155649620	155658568	122	15	122	0.123	191.5	47	191.5	0.245	0.520214	5.11285e-05	8.49201e-05	transcript2	transcript2		330	357	250	1234	1098	1252	135	150	90	609	501	600	1.18799	1.17279e-05	2.23971e-05
19	EPN1	NM_013333.3;NM_001321263.1;NM_001130072.1	NM_001130071.1	56186561	56187991	167	167	40.5	4.123	295.5	295.5	109	2.711	1.52264	5.52405e-05	9.16706e-05	transcript1	transcript1		515	469	390	1031	842	1085	312	328	249	803	597	827	1.15911	7.22099e-07	1.4995e-06
7	VOPP1	NM_001321248.1	NM_001321250.1	55621580	55639561	28.5	5	28.5	0.175	81	38.5	81	0.475	0.351817	5.66083e-05	9.38597e-05	transcript2	transcript2		119	97	68	364	371	384	121	107	62	358	372	418	1.00533	0.942977	0.958918
15	GALK2	NM_001001556.2	NM_001289031.1;NM_002044.3;NM_001289030.1	49447956	49462213	183.5	183.5	81.5	2.252	73	73	51.5	1.417	1.5844	5.72939e-05	9.49146e-05	transcript1	transcript1		75	96	41	221	195	212	86	120	62	214	178	182	0.720997	2.29232e-07	4.87593e-07
14	CHD8	NM_001170629.1	NM_020920.3	21899867	21905457	449.5	19.5	449.5	0.043	1742	41.5	1742	0.024	1.75472	5.8651e-05	9.70792e-05	transcript2	transcript2		1018	1110	641	1846	1673	1977	156	184	125	382	335	458	1.25832	2.56804e-11	6.4452e-11
14	JDP2	NM_001135048.1	NM_001135049.1	75894920	75898837	27.5	27	6	4.5	77.5	43.5	25	1.74	2.8153	5.88235e-05	9.72811e-05				45	48	37	316	244	251	57	62	45	474	417	478	1.3472	3.76871e-05	6.96905e-05
9	SET	NM_001248000.1	NM_003011.3	131447365	131451509	359.5	153	227	0.674	170.5	160.5	170.5	0.941	0.733119	6.0809e-05	0.000100478		transcript2		1076	1160	743	4207	4322	3877	5547	6184	4505	15883	15215	15643	0.690515	7.05323e-182	1.03645e-180
11	FKBP2	NM_004470.3	NM_057092.2	64008413	64009588	176.5	176	81.5	2.16	375	333	221	1.507	1.38845	6.2082e-05	0.000102494				18	47	23	212	168	161	41	78	37	307	255	318	0.926122	0.37626	0.43738
21	CBS	NM_001321072.1	NM_001178008.2;NM_001178009.2	44488514	44496502	85	11.5	11	1.045	140	140	53.5	2.617	0.4023	6.34835e-05	0.000104718		transcript1		318	380	230	3349	3953	4439	47	47	25	155	154	186	0.325307	1.87068e-80	1.47585e-79
5	TNFAIP8	NM_001286813.1	NM_014350.3	118690468	118691515	130.5	9.5	3	3.167	538.5	80	95.5	0.838	3.76249	6.84001e-05	0.000112731				121	112	88	1003	1107	1012	124	104	80	1019	1088	1006	1.03983	0.43135	0.493081
5	CXXC5	NM_001317200.1;NM_001317204.1;NM_001317203.1	NM_001317205.1	139028510	139030574	248	123.5	57.5	2.148	61.5	27	24.5	1.102	1.91688	6.96018e-05	0.000114614				275	337	246	95	74	78	288	380	269	107	87	117	1.15242	0.0124765	0.0184464
5	MGAT1	NM_001114620.1;NM_001114619.1	NM_001114618.1	180230902	180236817	149	19.5	137.5	0.142	534	52.5	209	0.251	0.563042	7.11491e-05	0.000117062				173	265	161	339	295	389	142	150	75	214	230	210	1.05016	0.320169	0.379044
21	DYRK1A	NM_101395.2	NM_130436.2	38739859	38791207	174.5	173.5	33.5	5.179	544	544	63	8.635	0.635779	7.62307e-05	0.000125315		transcript1		160	182	186	513	538	517	193	232	140	756	865	879	1.49256	3.32874e-24	1.25643e-23
15	UNC45A	NM_001039675.1	NM_001323621.1;NM_018671.4;NM_001323620.1	91473410	91478116	122.5	122.5	77.5	1.581	31.5	31.5	9	3.5	0.448654	8.11034e-05	0.000133122	transcript1	transcript1		8	17	7	31	32	49	63	87	39	119	112	112	0.54916	1.57561e-06	3.19942e-06
12	KRT8	NM_002273.3	NR_045962.1;NM_001256293.1	53298868	53343650	499.5	499.5	38	13.145	1	1	1	1	12.7711	8.11178e-05	0.000133122	transcript1	transcript1;transcript2		34551	43242	28763	7	29	7	26313	30985	23508	5	24	8	1.13792	0.330562	0.390387
10	PFKP	NM_001345944.1	NM_001323073.1;NM_001323070.1;NM_001323074.1	3111381	3146801	90.5	19	13.5	1.407	135	92.5	135	0.685	2.13038	8.19686e-05	0.000134403		transcript2		1066	1159	963	1086	960	1185	608	672	477	662	537	671	1.05274	0.0335174	0.04713
17	SEPT9	NM_001113496.1	NM_001113495.1	75446613	75471325	208.5	12	15.5	0.774	213.5	57.5	169.5	0.339	2.26805	9.17876e-05	0.000150375				765	780	628	491	487	506	770	778	628	1313	1238	1223	2.53558	9.489421754953e-312	2.6095909826122e-310
3	MITF	NM_001184967.1	NM_001184968.1	69812707	69985751	490	490	38.5	12.727	1	1	1	1	12.6488	9.61483e-05	0.000157252	transcript1	transcript1;transcript2		398	427	287	0	0	0	421	413	280	0	0	0	1.0006	0.814489	0.855369
3	MITF	NM_006722.2	NM_001184968.1	69812962	69985751	490	490	38.5	12.727	1	1	1	1	12.6488	9.61483e-05	0.000157252	transcript1	transcript1;transcript2		476	543	385	0	0	0	421	413	280	0	0	0	1.26781	0.789979	0.833723
20	BLCAP	NM_001317074.1	NM_001167822.2;NM_001167821.1	36148991	36156134	264	17.5	264	0.066	230	28	230	0.122	0.537756	0.000111521	0.000182085	transcript2	transcript2		97	95	116	388	406	470	87	101	113	373	379	450	0.973006	0.617822	0.678055
5	PAPD7	NM_001171805.1;NM_006999.4	NM_001171806.1	6714718	6746101	33.5	21.5	33.5	0.642	90	26.5	90	0.294	1.96932	0.000112663	0.000183793	transcript2	transcript2		82	128	72	313	225	297	228	251	234	398	435	429	0.599147	1.01671e-26	4.01059e-26
17	ACACA	NM_198838.1;NM_198837.1	NM_198839.2;NM_198834.2	35656692	35766902	244	46.5	109.5	0.425	92	63.5	92	0.69	0.628	0.000119115	0.000194155		transcript2		196	223	184	439	381	498	241	282	183	327	427	410	0.75832	2.77077e-12	7.22727e-12
9	GNE	NM_005476.5;NM_001190383.1;NM_001190384.1	NM_001128227.2;NM_001190388.1	36258496	36277053	287.5	287.5	31.5	9.127	54.5	54.5	1	54.5	0.165536	0.000120557	0.000196339	transcript1	transcript1		96	84	42	118	135	136	19	37	15	48	58	56	1.27491	0.0120082	0.0177813
x	MAGED1	NM_001005332.1	NM_006986.3;NM_001005333.1	51546155	51636698	1	1	1	1	655	50	655	0.076	11.9873	0.000132691	0.000215917	transcript1;transcript2	transcript2		129	161	84	342	322	304	561	631	497	422	406	423	0.285164	8.62773e-213	1.46977e-211
11	BSCL2	NM_032667.6;NM_001130702.2	NR_037949.1;NR_037948.1	62473787	62477091	188	101	188	0.537	473	346	473	0.732	0.761294	0.000135441	0.000220206	transcript2	transcript2		235	337	247	237	235	229	148	201	154	362	468	387	2.79816	2.2184e-131	2.44024e-130
8	EFR3A	NM_015137.5;NR_136616.1;NM_001323558.1;NM_001323553.1;NR_136615.1;NM_001323554.1;NM_001323555.1	NM_001323556.1;NM_001323557.1	132916335	132929001	75.5	75.5	26	2.904	32.5	32.5	21.5	1.512	1.9946	0.000140273	0.00022787	transcript1	transcript1		717	987	733	329	349	374	490	667	513	180	138	206	0.726131	5.46531e-19	1.73323e-18
9	CDKN2A	NM_001195132.1;NM_000077.4	NM_058195.3	21975132	21994490	18.5	11	18.5	0.595	359.5	93	359.5	0.259	2.124	0.000145306	0.000235847	transcript2	transcript2		41	96	63	1386	1213	1405	75	128	101	3583	3187	3558	1.70409	8.69686e-24	3.24447e-23
18	TCF4	NM_001243231.1	NM_001243228.1;NM_001243227.1	53178000	53257045	39.5	1	9	0.111	471	67.5	94	0.718	0.156526	0.000163581	0.000265285				0	0	0	641	729	587	0	0	0	257	270	264	0.407167	0.0876555	0.114851
15	STOML1	NM_001324230.1;NM_001256677.1;NM_001324229.1;NM_004809.4;NM_001256672.1;NM_001256675.1;NM_001256673.1;NM_001256674.1;NM_001324228.1	NM_001324226.1;NM_001324227.1;NM_001256676.1	74284689	74286963	112.5	32	112.5	0.284	52.5	27	52.5	0.514	0.552129	0.000177947	0.000288098	transcript2	transcript2		25	9	13	40	31	29	3	0	2	3	4	6	0.994882	0.906215	0.928895
12	PFKM	NM_000289.5	NM_001166687.1;NM_001166688.1	48513013	48516430	202.5	66	9.5	6.947	517	79	25	3.16	2.19835	0.000185646	0.000300309				196	241	164	500	426	595	198	249	171	530	447	615	1.01853	0.652785	0.711156
16	ZNF48	NM_001214907.1	NM_001324494.1;NM_001214909.1	30389635	30406433	79	78.5	36	2.181	46	46	9.5	4.842	0.461964	0.000190275	0.00030754		transcript1		45	36	29	821	762	900	105	87	79	231	189	213	0.105475	1.16905e-297	2.74441e-296
16	ZNF48	NM_001214906.1	NM_001324494.1;NM_001214909.1	30389633	30406433	79	79	36	2.194	46	46	9.5	4.842	0.464833	0.000214685	0.000346121	transcript1	transcript1		45	36	29	823	766	900	105	87	79	231	189	213	0.105207	1.48429e-298	3.52748e-297
11	RASGRP2	NM_001098671.1;NM_001318398.1	NM_153819.1	64511630	64512928	12	2.5	12	0.208	161.5	120	161.5	0.743	0.279598	0.000224283	0.000361292	transcript2	transcript2		6	3	2	774	770	977	4	4	3	27	50	55	0.0529984	2.63081e-70	1.92559e-69
19	KANK2	NM_015493.6	NM_001136191.2	11305266	11308243	195	20.5	195	0.105	187	34	187	0.182	0.573771	0.000246518	0.000396447	transcript2	transcript2		673	650	493	1773	1736	1820	161	164	125	286	367	287	0.70949	5.88923e-21	2.02081e-20
20	BLCAP	NM_001317074.1	NM_001167820.1;NM_006698.3	36148991	36156333	264	17.5	212.5	0.082	230	28	189	0.148	0.551589	0.000257618	0.000413951				97	95	116	388	406	470	76	87	102	345	356	418	1.02805	0.625534	0.685736
8	FDFT1	NM_001287749.1	NM_001287751.1	11665452	11666653	938	42.5	30	1.417	613	285	125.5	2.271	0.610418	0.000270662	0.000434549				759	899	638	4997	4966	5219	649	930	585	3245	2963	3069	0.649384	3.60798e-116	3.7141e-115
9	IL11RA	NM_001142784.2	NR_052010.1	34652182	34653894	124	124	31.5	3.937	152.5	152.5	61.5	2.48	1.58227	0.000293697	0.000471139	transcript1	transcript1		10	5	5	0	2	4	17	7	9	12	8	8	2.21886	0.00471724	0.00733496
18	TGIF1	NM_001278686.1	NM_173207.2	3412854	3447584	451.5	81.5	55	1.482	891	1	4.5	0.222	6.62791	0.000294431	0.000471924				106	117	74	3	1	4	136	189	150	23	19	14	3.34427	9.44068e-11	2.3329e-10
18	TCF4	NM_001243233.1	NM_001243228.1;NM_001243227.1	53089723	53257045	39.5	1	9	0.111	471	59.5	94	0.633	0.168259	0.000300371	0.000481043				0	0	0	694	681	670	0	0	0	257	270	264	0.387738	0.0689157	0.0919354
19	PDE4A	NM_001111307.1	NM_006202.2	10531333	10563633	72	72	8.5	8.471	119.5	119.5	30	3.983	2.13753	0.000308633	0.000493864	transcript1	transcript1		179	241	227	998	968	1063	88	96	57	335	388	365	0.958765	0.392737	0.454338
17	UBTF	NM_014233.3;NM_001076684.2	NM_001076683.1	42297041	42298250	268.5	132	231.5	0.57	298	127.5	298	0.428	1.31963	0.000314136	0.000502252		transcript2		400	428	289	972	907	962	184	267	139	648	641	602	1.26446	6.43316e-12	1.65118e-11
5	CXXC5	NM_016463.8;NM_001317199.1	NM_001317205.1	139027877	139030574	248	248	57.5	4.313	61.5	61.5	24.5	2.51	1.67595	0.000318552	0.00050889	transcript1	transcript1		711	828	701	384	335	395	288	380	269	107	87	117	0.673412	5.85104e-20	1.93195e-19
21	DYRK1A	NM_001347723.1;NM_001347721.1	NM_130436.2	38739236	38791207	174.5	174.5	33.5	5.209	544	522	63	8.286	0.661454	0.000324797	0.000518436	transcript1			573	584	574	1899	2189	2006	193	232	140	756	865	879	1.256	2.55098e-13	6.94573e-13
9	PIP5KL1	NM_173492.1	NM_001135219.1	130689770	130693076	119	26	119	0.218	275	35.5	275	0.129	1.66863	0.00032659	0.000520866	transcript2	transcript2		35	35	11	27	25	38	21	13	16	22	22	32	1.2901	0.0698755	0.0930224
17	RARA	NM_000964.3	NM_001024809.3	38465423	38498271	298.5	40	40	1	174.5	93	147	0.633	1.60639	0.000330097	0.000526024				20	13	9	28	31	43	66	97	42	57	50	71	0.382278	3.88414e-16	1.14854e-15
10	PCGF5	NM_001257101.1	NM_001256549.1	92922769	92979908	4.5	2.5	2.5	1	272	272	52	5.231	0.200555	0.000333868	0.000531593		transcript1		0	0	0	147	155	162	0	0	0	108	97	136	0.730762	0.670101	0.725583
3	CGGBP1	NM_001008390.1;NM_003663.3	NM_001195308.1	88108146	88199016	535	106.5	535	0.199	385	100.5	385	0.261	0.755621	0.000340253	0.000541312	transcript2	transcript2		210	279	183	634	704	605	37	37	28	184	195	146	1.73348	1.45038e-16	4.36929e-16
22	TBC1D22A	NR_104292.1	NM_001284305.1	47159639	47169824	217	21.5	16.5	1.303	178	74	108.5	0.682	1.93221	0.000343374	0.000545826				101	126	75	583	600	783	88	110	65	599	643	788	1.18623	0.00109558	0.0018041
17	SEPT9	NM_001293696.1	NM_001113496.1	75401151	75446613	208.5	14.5	12	1.208	213.5	151.5	57.5	2.635	0.469415	0.000389299	0.000618318				751	755	625	39	29	71	765	780	628	491	487	506	10.3253	0	0
1	LMNA	NM_001282625.1	NM_005572.3	156052337	156084461	1365.5	129	1365.5	0.094	1	1	1	1	0.0937629	0.000400512	0.000635602	transcript2	transcript1;transcript2		7	10	11	11	9	18	4517	4841	3856	12	12	24	0.00296506	0	0
5	CXXC5	NM_001317205.1	NM_001317211.1;NM_001317209.1;NM_001317210.1;NM_001317208.1	139030574	139055025	248	57.5	34.5	1.667	61.5	24.5	27.5	0.891	1.88258	0.000408046	0.000647025				288	380	269	107	87	117	285	369	255	83	77	75	0.783008	1.70041e-05	3.20597e-05
22	SMTN	NM_006932.4;NM_134270.2;NM_134269.2	NM_001207018.1	31477282	31480982	133	82.5	133	0.62	173	155	173	0.896	0.724446	0.000436048	0.000690858	transcript2	transcript2		235	179	132	280	264	250	164	149	106	251	255	215	1.17535	0.000821234	0.00136872
17	EIF5A	NM_001143760.1	NM_001143762.1	7210318	7211694	603.5	56	115	0.487	357	37	119	0.311	1.56678	0.000472395	0.000747829				32	26	11	123	67	191	4013	4584	3111	6345	6907	5793	0.296942	9.00174e-67	6.30122e-66
19	ZNF529	NM_001321351.1;NM_020951.4	NM_001145649.1;NM_001145650.1	37064197	37096178	204	204	31	6.581	35	35	1	35	0.186047	0.000482241	0.000762788	transcript1	transcript1		53	75	79	62	28	46	16	43	27	3	2	6	0.247864	3.27275e-16	9.75239e-16
12	KRT8	NM_002273.3	NM_001256282.1	53298868	53320253	499.5	499.5	47.5	10.516	1	1	1	1	10.4395	0.000525258	0.000830149	transcript1	transcript1;transcript2		34551	43242	28763	7	29	7	71	195	56	5	3	3	106.262	0	0
16	CORO7	NR_145128.1	NM_024535.4;NM_001201472.1;NM_001201473.1	4465934	4466962	76.5	9	76.5	0.118	159	36.5	159	0.23	0.505744	0.000655471	0.00103425	transcript2	transcript2		124	131	66	509	524	609	141	145	92	571	564	598	0.896581	0.0248228	0.0356862
10	HNRNPF	NM_001098208.1	NM_004966.3	43892279	43904656	385.5	118	117.5	1.004	688.5	207	152	1.362	0.7459	0.000659677	0.00103918				2098	2358	1563	5036	4904	4851	265	304	148	546	566	576	0.961986	0.160461	0.201888
10	HNRNPF	NM_001098208.1	NM_001098204.1	43892279	43904696	385.5	118	117.5	1.004	688.5	207	152	1.362	0.7459	0.000659677	0.00103918				2098	2358	1563	5036	4904	4851	236	275	135	465	502	488	0.919985	0.00398995	0.00624443
1	CAPN2	NM_001146068.1	NM_001748.4	223889295	223900119	168	168	104.5	1.608	9	9	1	9	0.183213	0.00066268	0.00104306	transcript1	transcript1		101	131	70	1	1	1	1730	1792	1482	1	3	1	0.0800358	1.45415e-23	5.38317e-23
9	SH2D3C	NM_001142534.1	NM_001252334.1;NM_005489.3	130517561	130533648	235.5	15.5	235.5	0.066	260.5	30.5	260.5	0.117	0.566978	0.000665349	0.00104555	transcript2	transcript2		23	41	21	172	191	208	23	13	24	248	260	261	1.87463	3.45574e-10	8.37821e-10
9	SH2D3C	NM_001142533.1	NM_001252334.1;NM_005489.3	130517583	130533648	235.5	15.5	235.5	0.066	260.5	30.5	260.5	0.117	0.566978	0.000665349	0.00104555	transcript2	transcript2		23	43	25	182	198	225	23	13	24	248	260	261	1.89233	1.01139e-10	2.49605e-10
8	TRPS1	NM_001282902.2	NM_014112.4;NM_001282903.2;NM_001330599.1	116680239	116681255	285	122	285	0.428	103	30	103	0.291	1.49673	0.000677964	0.0010645	transcript2	transcript2		81	156	79	123	109	106	155	222	122	282	266	278	1.53181	3.42073e-14	9.47468e-14
19	ZNF83	NM_001348016.1;NM_001277951.1;NM_001105549.1;NM_001105551.1;NM_001277952.1;NM_001105550.1;NM_001105552.1;NM_018300.3	NM_001348019.1;NM_001277947.1;NM_001348017.1;NM_001348018.1;NM_001348015.1;NM_001277945.1;NM_001277949.1;NM_001277946.1;NM_001277948.1	53141644	53193834	573.5	80.5	573.5	0.14	200	40	200	0.2	0.696389	0.000681786	0.00106963	transcript2	transcript2		77	71	63	111	125	136	61	65	47	133	187	196	1.67264	3.88569e-13	1.055e-12
5	PIK3R1	NM_181524.1	NM_181504.3	67584252	67586467	276.5	9.5	9.5	1	210.5	74	31.5	2.349	0.419851	0.000755975	0.00118506				7	3	4	166	130	141	8	3	5	152	121	140	0.846889	0.456787	0.51694
19	KANK2	NM_015493.6	NM_001329451.1	11305266	11306496	195	20.5	30	0.683	187	34	92.5	0.368	1.82275	0.000774953	0.00121382				673	650	493	1773	1736	1820	824	766	593	1973	2028	1990	0.93558	0.00187334	0.00303041
15	MEIS2	NM_170677.4;NM_170675.4;NM_170674.4;NM_170676.4;NR_051953.1	NM_001220482.1;NM_002399.3	37392341	37393500	881.5	881.5	266.5	3.308	240	238.5	92.5	2.578	1.27047	0.000807787	0.00126422	transcript1			501	623	387	468	438	512	137	134	104	361	378	359	3.08728	4.11574e-177	5.95699e-176
19	MVB12A	NM_001304547.1	NM_138401.3	17516495	17530656	93	41	93	0.441	330.5	97	330.5	0.293	1.45077	0.000864998	0.00135266	transcript2	transcript2		13	11	14	109	120	161	156	190	190	419	525	490	0.279362	8.2041e-42	4.11273e-41
20	CBFA2T2	NM_001032999.2	NM_001039709.1;NM_005093.3	32077928	32150171	150	150	15	10	224.5	224.5	39	5.756	1.71955	0.000913257	0.00142696	transcript1	transcript1		37	41	26	73	58	113	34	42	26	84	73	107	1.12223	0.244353	0.296824
1	WNT2B	NM_001291880.1;NM_004185.4	NM_024494.2	113009163	113051370	79.5	79.5	32	2.484	20	20	2.5	8	0.309999	0.000937426	0.00146354	transcript1	transcript1		23	18	6	13	2	11	1331	1514	1310	9	14	11	0.0152545	0	0
x	MORF4L2	NM_001142418.1;NM_001142429.1;NM_001142424.1;NM_001142430.1;NM_012286.2;NM_001142425.1;NM_001142423.1;NM_001142426.1	NM_001142422.1;NM_001142432.1;NM_001142428.1;NM_001142431.1;NM_001142419.1;NM_001142427.1;NM_001142421.1;NM_001142420.1	102941746	102943086	527.5	527.5	343.5	1.536	152	152	79	1.924	0.772512	0.000977424	0.00152475	transcript1	transcript1		1283	1402	803	1613	1816	1615	134	114	67	72	69	94	0.520666	9.70145e-38	4.6456e-37
1	KCNAB2	NM_001199861.1	NM_001199860.1	6052358	6094348	146	146	5.5	26.545	539.5	353	29	12.172	2.19647	0.000993644	0.0015488	transcript1			48	71	43	240	191	244	27	29	15	1272	1067	1411	12.3317	4.06013e-287	9.195e-286
7	MKLN1	NM_001145354.1	NM_013255.4;NM_001321316.1	130794855	131012595	229	49.5	229	0.216	74	26	74	0.351	0.629788	0.00100785	0.00156967	transcript2	transcript2		7	12	11	42	54	42	122	135	100	407	434	426	0.829093	0.121335	0.156043
6	SESN1	NM_001199934.1	NM_014454.2	109330191	109415708	212.5	60	212.5	0.282	16.5	10	16.5	0.606	0.496579	0.00118988	0.00185167	transcript2	transcript2		70	115	56	43	56	45	86	129	92	249	297	240	4.18407	9.33506e-93	8.2811e-92
17	BRCA1	NM_007298.3	NR_027676.1	41276132	41277340	102.5	32	102.5	0.312	121	59	121	0.488	0.653205	0.00124507	0.00193131	transcript2	transcript2		135	180	151	471	563	513	87	109	81	426	473	401	1.40875	2.2247e-12	5.82658e-12
17	BRCA1	NM_007298.3	NM_007299.3;NM_007297.3	41276132	41277468	102.5	32	102.5	0.312	121	59	121	0.488	0.653205	0.00124507	0.00193131	transcript2	transcript2		135	180	151	471	563	513	85	101	76	402	460	378	1.4183	1.89086e-12	4.97256e-12
17	BRCA1	NM_007298.3	NM_007300.3;NM_007294.3	41276132	41277500	102.5	32	102.5	0.312	121	59	121	0.488	0.653205	0.00124507	0.00193131	transcript2	transcript2		135	180	151	471	563	513	86	106	79	403	463	379	1.37742	7.8343e-11	1.94093e-10
9	CDKN2A	NM_058197.4	NM_058195.3	21974826	21994490	18.5	11	18.5	0.595	359.5	112.5	359.5	0.313	1.90853	0.00143621	0.002226	transcript2	transcript2		43	90	63	1529	1356	1589	75	128	101	3583	3187	3558	1.4959	5.15712e-14	1.42227e-13
15	SERF2	NM_001199877.1	NR_037672.1;NM_001199876.1;NM_001199875.1	44069294	44084174	274	133	272	0.489	615.5	346.5	589	0.588	0.818564	0.00150835	0.00233594				32	50	12	833	1023	756	2019	2487	1651	10124	10083	9976	0.180457	1.39828e-220	2.49231e-219
15	MEIS2	NM_172316.2	NM_001220482.1;NM_002399.3	37391597	37393500	881.5	876	266.5	3.287	240	240	92.5	2.595	1.25415	0.00153278	0.00237186		transcript1		291	359	350	306	299	272	137	134	104	361	378	359	3.31546	8.3401e-173	1.17188e-171
8	YWHAZ	NM_145690.2	NM_003406.3	101964357	101965623	246.5	162	51.5	3.146	273	116.5	24	4.854	0.640507	0.00181657	0.00280425				3383	3806	2213	3178	3233	3116	157	277	141	986	909	957	4.89007	0	0
5	APC	NM_001127511.2	NM_000038.5;NM_001127510.2	112043202	112073556	281	281	87	3.23	103.5	103.5	20.5	5.049	0.651006	0.00184147	0.00284041	transcript1	transcript1		114	125	105	341	348	424	71	72	48	187	180	229	0.961993	0.535266	0.599063
2	HDLBP	NM_001320966.1	NM_001320965.1	242211380	242254707	186.5	25	186.5	0.134	235.5	46	235.5	0.195	0.656657	0.00201776	0.0031095	transcript2	transcript2		532	576	403	587	694	590	410	484	307	564	717	560	1.23763	4.36559e-13	1.17865e-12
20	ADNP	NM_001282532.1	NM_001282531.2;NM_015339.4;NM_001347511.1;NM_181442.3	49526328	49547750	710.5	27	710.5	0.038	710	40	710	0.056	0.669808	0.00201916	0.0031095	transcript2	transcript2		217	261	199	636	678	690	299	310	267	1087	1004	1063	1.21532	8.59617e-09	1.9583e-08
19	DNAJB1	NM_001300914.1	NM_001313964.1	14628674	14640134	978	948	39.5	24	1168.5	1161	33.5	34.657	0.687039	0.0021309	0.00327896				722	721	653	1027	1170	999	14	11	11	27	31	31	1.55117	9.11646e-05	0.000163858
19	FBXO46	NM_001329632.1	NM_001080469.1	46218536	46234151	431	23	431	0.053	1178.5	41.5	1178.5	0.035	1.51271	0.00221433	0.00340462	transcript2	transcript2		166	176	115	455	571	627	60	67	45	171	145	145	0.746064	9.66778e-07	1.99683e-06
2	CASP8	NM_033355.3;NM_001080124.1;NM_001228.4	NM_001080125.1;NR_111983.1	202098166	202122754	86.5	83.5	86.5	0.965	115	63	42.5	1.482	0.678438	0.00234689	0.00360556	transcript2			121	161	129	108	168	109	178	165	161	154	155	140	0.957687	0.451572	0.511941
14	PSMC1	NM_002802.2	NM_001330212.1	90722894	90724283	691	691	33	20.939	522.5	522.5	36.5	14.315	1.46691	0.00236801	0.00363511	transcript1	transcript1		51	48	32	153	163	111	58	58	41	152	165	112	0.840146	0.0296844	0.0423278
9	FAM214B	NM_001317991.1	NR_134455.1	35111371	35115969	81.5	61	79.5	0.767	105	55.5	105	0.529	1.44451	0.0023761	0.00364461		transcript2		84	93	64	28	16	37	78	110	63	38	17	56	1.30081	0.00952377	0.0142782
9	IFT74	NM_001099223.1	NM_001099224.1	26947037	26956371	621.5	125	152	0.822	898	23	44.5	0.517	1.5528	0.00241391	0.00369966				332	367	316	320	233	374	50	81	42	84	124	75	1.83132	1.96621e-23	7.25085e-23
18	TCF4	NM_001306207.1	NM_001083962.1;NM_003199.2;NM_001243230.1	53253350	53255860	39.5	1.5	1	1.5	471	114	471	0.242	6.56278	0.00261799	0.00400926		transcript2		0	0	0	556	596	530	0	0	0	576	616	570	1.04807	0.8915	0.91723
3	VGLL4	NM_001128221.2	NM_001284391.1	11610398	11646055	120.5	21	20	1.05	66.5	66.5	34	1.956	0.558553	0.00266565	0.00407899		transcript1		278	289	189	471	470	479	201	246	131	321	328	317	0.894035	0.00556617	0.00857877
11	NR1H3	NM_001130102.2	NM_001130101.2;NM_005693.3	47270449	47279468	616.5	616.5	48	12.844	569.5	569.5	31	18.371	0.695753	0.00270006	0.00412836	transcript1	transcript1		32	55	47	16	65	24	33	57	42	8	41	17	0.646253	0.000294522	0.000506209
18	TXNL4A	NR_131175.1;NM_001303471.2;NR_131176.1;NM_006701.4;NR_131177.1;NM_001305557.1	NM_001305563.1;NM_001305564.1	77748592	77793935	1184.5	1184.5	27.5	43.073	605.5	605.5	21.5	28.163	1.55604	0.00275062	0.00420234	transcript1	transcript1		1229	1375	1092	1517	1330	1400	5	6	4	6	11	10	1.46408	0.0323848	0.0458725
12	ACVR1B	NM_004302.4;NM_020328.3	NM_020327.3	52345451	52347164	71	71	27.5	2.582	55	55	35	1.571	1.60737	0.00284742	0.00434677	transcript1	transcript1		20	50	36	50	57	46	26	60	42	58	65	58	0.979697	0.875254	0.90584
1	TPM3	NM_001278191.1	NM_001278189.1;NM_001043352.1;NM_153649.3;NR_103461.1;NM_001278190.1;NM_001043353.1;NM_001043351.1;NM_001278188.1	154150697	154155725	312	28.5	312	0.091	168.5	24	168.5	0.142	0.641813	0.00286767	0.00437422	transcript2	transcript2		1716	2052	1280	2467	2033	2325	3919	4538	2942	8292	7571	7813	1.5367	3.41205e-255	7.06257e-254
18	DLGAP1	NM_001242764.1	NM_001242761.1	3874253	4455266	443.5	443.5	52	8.529	1	1	1	1	8.2752	0.00287304	0.00437547	transcript1	transcript1;transcript2		145	179	149	0	0	0	4	15	16	0	0	0	12.85	2.40785e-10	5.85241e-10
18	DLGAP1	NM_001308390.1	NM_001242761.1	3874305	4455266	443.5	443.5	52	8.529	1	1	1	1	8.2752	0.00287304	0.00437547	transcript1	transcript1;transcript2		145	180	150	0	0	0	4	15	16	0	0	0	12.9154	2.13706e-10	5.20739e-10
7	SLC4A2	NM_001199692.2	NM_003040.3	150755287	150756657	189.5	84.5	189.5	0.446	227	129.5	227	0.57	0.772515	0.00290738	0.00442428	transcript2	transcript2		47	46	38	96	54	87	355	388	353	475	430	485	0.712911	4.21314e-07	8.85404e-07
18	TCF4	NM_001243234.1;NM_001243235.1	NM_001243232.1;NM_001306208.1	52989090	53071226	39.5	2.5	2.5	1	471	135.5	34.5	3.928	0.247264	0.00293794	0.00446724				5	10	11	1011	994	958	0	0	2	673	660	662	3.90943	2.68401e-07	5.67771e-07
18	TCF4	NM_001243232.1;NM_001306208.1	NM_001306207.1	53071226	53253350	39.5	2.5	1.5	1.667	471	34.5	114	0.303	4.80275	0.00297108	0.00451407				0	0	2	673	660	662	0	0	0	556	596	530	1.40354	0.54733	0.611681
4	STX18	NM_001346300.1	NM_001346281.1;NM_016930.3;NR_144414.1	4463699	4543793	261.5	32.5	261.5	0.124	173.5	33	173.5	0.19	0.668824	0.00303235	0.0045999	transcript2	transcript2		382	382	223	163	152	190	575	525	416	373	334	492	1.51958	3.82171e-27	1.51686e-26
4	STX18	NM_001346300.1	NM_001346282.1	4463699	4544073	261.5	32.5	261.5	0.124	173.5	33	173.5	0.19	0.668824	0.00303235	0.0045999	transcript2	transcript2		382	382	223	163	152	190	112	144	109	191	162	246	3.12302	1.1036e-119	1.17372e-118
14	NFATC4	NM_001198965.1;NM_004554.4	NM_001198966.2	24837226	24838288	175.5	175.5	47.5	3.695	31.5	31.5	14.5	2.172	1.71606	0.00312052	0.00472992	transcript1	transcript1		209	243	229	367	404	386	85	107	126	165	198	186	1.01569	0.770689	0.815599
3	TNK2	NM_001308046.1	NM_001010938.1	195619655	195622432	43	16	43	0.372	233.5	132.5	233.5	0.567	0.624731	0.00316435	0.00479259	transcript2	transcript2		94	98	87	781	911	859	96	69	80	902	1103	1091	1.37778	1.15463e-09	2.74743e-09
22	SMTN	NM_006932.4;NM_134270.2;NM_134269.2	NM_001207017.1	31477282	31478846	133	82.5	16.5	5	173	155	49.5	3.131	1.61649	0.00323168	0.00489071				235	179	132	280	264	250	222	187	132	271	253	250	0.982003	0.7084	0.760553
17	ABR	NM_021962.4	NM_001159746.2	1083268	1090616	147.5	65.5	40	1.638	171	40.5	38.5	1.052	1.5708	0.00354004	0.00534896				243	332	193	312	268	399	180	239	162	395	319	503	1.6296	1.59622e-33	7.21296e-33
15	MAP2K5	NM_002757.3;NM_145160.2	NM_001206804.1	67835021	67841342	145	145	45	3.222	103.5	103.5	20.5	5.049	0.646089	0.00354752	0.00535606	transcript1	transcript1		564	675	521	579	427	698	238	234	229	168	111	163	0.651853	1.61331e-26	6.32509e-26
9	TJP2	NM_001170414.2	NM_201629.3;NM_004817.3	71736180	71788971	24	9	24	0.375	378	77.5	378	0.205	1.84557	0.00363671	0.00548641	transcript2	transcript2		2	1	2	77	47	74	12	13	9	527	473	522	1.65844	0.0362253	0.0507524
18	TCF4	NM_001243233.1	NM_001083962.1;NM_003199.2;NM_001243230.1	53089723	53255860	39.5	1	1	1	471	59.5	471	0.126	7.91849	0.00384893	0.00580203		transcript2		0	0	0	694	681	670	0	0	0	576	616	570	0.861435	0.936326	0.953665
19	ZNF331	NM_001317120.1;NM_018555.5	NM_001253800.1	54024177	54042042	89	72.5	40	1.812	3.5	1.5	3.5	0.429	4.22625	0.00399068	0.006011		transcript2		248	281	179	2	4	5	63	58	46	0	2	5	2.94121	9.11956e-06	1.75903e-05
17	PRPSAP2	NM_001243936.1;NM_001243942.1	NM_001243941.1;NM_002767.3	18759612	18761381	680	680	259	2.625	95	95	48	1.979	1.32493	0.00401949	0.00604967	transcript1	transcript1		31	61	46	172	235	171	82	116	78	236	247	233	0.628224	8.86008e-12	2.25604e-11
19	DNAJB1	NM_006145.2	NM_001313964.1	14629371	14640134	978	978	39.5	24.759	1168.5	1168.5	33.5	34.881	0.703714	0.00409793	0.00616291	transcript1	transcript1		1482	1609	1229	2334	2593	2195	14	11	11	27	31	31	1.42976	0.00141244	0.00231007
17	ABR	NM_001092.4	NM_001159746.2	1012340	1090616	147.5	31.5	40	0.788	171	17.5	38.5	0.455	1.72054	0.00423003	0.0063566				461	452	429	468	473	546	180	239	162	395	319	503	1.87758	7.54678e-68	5.42073e-67
2	ITGAV	NM_001145000.2;NM_002210.4	NM_001144999.2	187454790	187464932	766.5	766.5	46.5	16.484	28	28	4	7	2.27534	0.00427661	0.00642159	transcript1	transcript1		3047	3308	3341	62	40	65	845	1000	852	12	9	17	0.867013	0.173201	0.216642
16	ALDOA	NM_000034.3	NM_184041.2;NM_001243177.1	30064411	30076994	1310.5	101.5	1310.5	0.077	228.5	11	228.5	0.048	1.59897	0.0043623	0.00654515	transcript2	transcript2		71	34	19	239	223	227	3801	4204	3166	12832	11383	12632	0.602521	1.13061e-19	3.68887e-19
9	FAM214B	NM_001317991.1	NM_025182.3	35111371	35115908	81.5	61	81.5	0.748	105	55.5	105	0.529	1.41083	0.00438391	0.00657244	transcript2	transcript2		84	93	64	28	16	37	23	47	26	16	10	28	1.68773	2.54922e-05	4.76431e-05
11	GPR137	NM_001170726.1	NM_020155.3;NM_001170880.1	64051811	64053582	138	21.5	35.5	0.606	75	61.5	63	0.976	0.621822	0.00466433	0.0069799				543	689	403	513	421	519	319	466	309	556	638	586	1.82548	3.52801e-87	2.94e-86
10	HNRNPF	NM_001098206.1	NM_004966.3	43903299	43904656	385.5	385.5	117.5	3.281	688.5	615.5	152	4.049	0.81782	0.00466656	0.0069799	transcript1			575	638	394	1269	1198	1221	265	304	148	546	566	576	1.03071	0.339373	0.399324
10	HNRNPF	NM_001098206.1	NM_001098204.1	43903299	43904696	385.5	385.5	117.5	3.281	688.5	615.5	152	4.049	0.81782	0.00466656	0.0069799	transcript1			575	638	394	1269	1198	1221	236	275	135	465	502	488	0.985668	0.668319	0.724797
11	RAD9A	NM_004584.2	NM_001243224.1	67159423	67160776	121.5	121.5	14.5	8.379	185	185	36	5.139	1.61158	0.00497342	0.00742733	transcript1	transcript1		39	55	42	310	369	353	84	117	79	378	418	563	0.639439	3.68968e-12	9.57227e-12
3	GNAI2	NM_001282618.1;NM_002070.3	NM_001166425.1	50273589	50284326	1	1	1	1	526	526	70.5	7.461	0.13247	0.00511674	0.00763545	transcript1;transcript2	transcript1		1203	1381	959	3982	3514	4337	986	1118	789	3073	2766	3267	0.943125	0.000428554	0.000728769
14	NFATC4	NM_001198965.1;NM_004554.4	NM_001288802.1	24837226	24838359	175.5	175.5	47	3.734	31.5	31.5	14	2.25	1.67392	0.00538666	0.00803201	transcript1	transcript1		209	243	229	367	404	386	88	116	126	184	219	200	1.07471	0.142401	0.181058
1	RSRP1	NR_135777.1	NR_135789.1;NR_135787.1;NM_001321772.1;NR_135788.1	25594416	25664745	1001	8.5	16.5	0.515	840	38	153.5	0.248	1.92431	0.00557148	0.00829732				34	29	38	197	195	207	145	140	103	910	1032	1116	1.35021	1.35841e-05	2.58137e-05
2	PUM2	NM_001282791.1;NM_001282790.1	NM_015317.2;NM_001282752.1	20527147	20550611	650	42.5	650	0.065	604	29	604	0.048	1.42549	0.00557592	0.00829732	transcript2	transcript2		560	600	425	1675	1734	1755	366	406	297	1343	1332	1442	1.18023	1.55389e-10	3.81049e-10
3	ARHGEF3	NM_019555.2	NM_001128615.1	56835995	57113336	92.5	92.5	26.5	3.491	62.5	14.5	1	14.5	0.238596	0.00562334	0.00835903	transcript1			52	71	26	113	125	89	9	4	15	5	0	3	0.156961	3.62548e-24	1.36576e-23
1	KCNAB2	NM_001199860.1	NM_001199863.1	6094348	6106174	146	5.5	6	0.917	539.5	29	76.5	0.379	2.46815	0.00599089	0.00889851				27	29	15	1272	1067	1411	34	45	23	1111	904	1218	0.607096	1.81109e-08	4.08236e-08
17	SPAG9	NM_001251971.1	NM_001130528.2;NM_001130527.2;NM_003971.5	49124329	49198226	232	62	232	0.267	112	41.5	112	0.371	0.722627	0.00613314	0.00910276	transcript2	transcript2		590	759	523	288	354	337	1819	1869	1649	1190	1217	1384	1.3498	4.02946e-31	1.73141e-30
7	STYXL1	NR_134487.1;NM_001317789.1	NM_001317785.1;NM_016086.2;NM_001317786.1;NR_134486.1;NM_001317787.1;NM_001317788.1	75659842	75677321	1	1	1	1	274	37.5	274	0.137	7.3908	0.00615153	0.00912303	transcript1;transcript2	transcript2		166	255	151	595	454	695	163	200	141	641	538	725	1.23992	9.89855e-08	2.1458e-07
17	ICAM2	NM_000873.3	NM_001099786.1;NM_001099787.1;NM_001099788.1;NM_001099789.1	62084283	62097994	2	1	2	0.5	492.5	42.5	492.5	0.086	5.8933	0.00637816	0.00945186	transcript2	transcript2		0	3	3	1073	1122	990	0	3	0	827	888	726	1.14791	0.762476	0.807796
3	TRAK1	NM_001042646.2	NM_014965.4	42132746	42201661	12.5	12.5	6	2.083	143.5	143.5	33	4.348	0.474098	0.00671463	0.00994282	transcript1	transcript1		64	54	35	511	483	473	100	129	33	492	501	516	0.612591	3.09863e-15	8.90278e-15
7	PRKAR1B	NM_002735.2	NM_001164760.1	752161	766978	111	13	111	0.117	146	27.5	131.5	0.209	0.600365	0.00677471	0.0100138	transcript2			171	150	160	425	311	455	550	591	538	741	738	778	0.548014	1.66836e-62	1.0961e-61
7	PRKAR1B	NM_002735.2	NM_001164758.1;NM_001164759.1	752161	767313	111	13	111	0.117	146	27.5	131.5	0.209	0.600365	0.00677471	0.0100138	transcript2			171	150	160	425	311	455	308	340	254	437	423	453	0.595812	9.81084e-39	4.75715e-38
2	RTN4	NM_007008.2	NM_001321862.1	55237470	55275802	1840.5	33	181	0.182	935	24.5	198.5	0.123	1.48126	0.00677816	0.0100138				516	561	361	241	314	319	506	545	333	251	274	296	0.980863	0.600152	0.661301
21	MIR99AHG	NR_136546.1;NR_136544.1;NR_136545.1	NR_136549.1;NR_136548.1	17791523	17960918	224	30.5	224	0.136	1	1	1	1	0.138416	0.00683612	0.0100917	transcript2	transcript1;transcript2		98	101	98	34	29	30	98	105	88	2	20	9	0.356353	4.31294e-17	1.3116e-16
1	AMPD2	NM_139156.3;NM_001257360.1	NM_001308170.1	110162435	110163536	232	232	63	3.683	64.5	64.5	25.5	2.529	1.45688	0.00732115	0.0107994	transcript1	transcript1		562	681	472	338	297	392	268	337	201	185	128	174	1.01511	0.725283	0.776513
18	TCF4	NM_001243231.1	NM_001083962.1;NM_003199.2;NM_001243230.1	53178000	53255860	39.5	1	1	1	471	67.5	471	0.143	7.0521	0.0073933	0.0108975		transcript2		0	0	0	641	729	587	0	0	0	576	616	570	0.903621	0.983014	0.987015
10	SIRT1	NM_001142498.1	NM_001314049.1	69644939	69651160	1152.5	1152	27	42.667	1479.5	1479.5	23	64.326	0.68018	0.00768705	0.0113218		transcript1		38	52	63	151	163	145	289	311	275	408	459	424	0.497284	9.5951e-33	4.28551e-32
1	TAGLN2	NM_001277224.1	NM_003564.2	159893507	159895332	18	4	18	0.222	242	117	242	0.483	0.463692	0.00774992	0.0114057	transcript2	transcript2		204	278	136	2556	2230	2422	199	263	134	2495	2187	2381	1.01561	0.666461	0.723597
11	CELF1	NM_198700.2	NM_001330272.1	47516073	47546266	357	32.5	28	1.161	127	80	44	1.818	0.645882	0.00797124	0.0117224				215	234	144	649	537	777	173	190	119	532	477	663	1.04801	0.254103	0.307254
10	SIRT1	NM_012238.4	NM_001314049.1	69644427	69651160	1152.5	1152.5	27	42.685	1479.5	1477.5	23	64.239	0.681466	0.00799075	0.0117421	transcript1			68	64	87	291	366	301	289	311	275	408	459	424	0.341556	2.10439e-107	2.02547e-106
21	DYRK1A	NM_101395.2	NM_130438.2	38739859	38792601	174.5	173.5	19.5	8.897	544	544	40	13.6	0.677633	0.00809354	0.0118841		transcript1		160	182	186	513	538	517	181	212	124	597	663	652	1.24965	4.79173e-08	1.06146e-07
7	VOPP1	NM_001284284.1	NM_001284282.1	55605409	55620466	28.5	7	4.5	1.556	81	25	38	0.658	2.45233	0.00821587	0.0120545				119	97	63	378	408	399	128	100	67	399	383	403	0.946763	0.321941	0.380907
14	JDP2	NM_001135047.1	NM_001135049.1	75894509	75898837	27.5	27.5	6	4.583	77.5	59.5	25	2.38	2.00296	0.0082272	0.012062	transcript1			6	2	1	132	125	115	57	62	45	474	417	478	0.261546	5.82141e-16	1.71087e-15
1	S100A13	NM_001024211.1	NM_001024210.1	153600117	153606568	561.5	561.5	471.5	1.191	179.5	126	81	1.556	0.81231	0.00829328	0.0121496	transcript1			588	802	506	117	109	116	150	179	95	259	243	272	10.0733	0	0
3	TNK2	NM_001308046.1	NM_005781.4	195619655	195635880	43	16	21.5	0.744	233.5	132.5	110.5	1.199	0.616996	0.00843244	0.0123441				94	98	87	781	911	859	131	92	120	1167	1450	1437	1.29217	1.41421e-07	3.03834e-07
20	NRSN2	NR_136649.1;NM_024958.2;NM_001323680.1;NM_001323681.1;NM_001323679.1;NM_001323683.1;NM_001323682.1;NM_001323684.1	NM_001323685.1	327370	328549	141	59.5	141	0.422	21	4.5	21	0.214	2.07012	0.00854941	0.0125058	transcript2	transcript2		110	193	130	28	43	42	95	167	85	22	27	62	1.21399	0.0304322	0.0432979
11	CELF1	NM_198700.2	NM_001172639.1	47516073	47545540	357	32.5	39	0.833	127	80	65	1.231	0.674105	0.008648	0.0126404				215	234	144	649	537	777	196	217	155	719	635	887	1.1902	6.21884e-06	1.21536e-05
18	ZNF236	NM_001306089.1	NM_007345.3	74534563	74536116	170	170	39.5	4.304	59.5	59.5	21	2.833	1.50792	0.00914702	0.0133596	transcript1	transcript1		24	38	40	36	40	49	63	100	86	95	75	89	0.850947	0.0877048	0.114851
2	RTN4	NM_007008.2	NM_020532.4;NM_207520.1;NM_153828.2;NM_001321860.1	55237470	55277734	1840.5	33	1840.5	0.018	935	24.5	935	0.026	0.70184	0.00970972	0.0141707	transcript2	transcript2		516	561	361	241	314	319	4221	4750	4087	2675	2607	2819	1.01566	0.560278	0.622898
18	TCF4	NM_001243232.1;NM_001306208.1	NM_001243231.1	53071226	53178000	39.5	2.5	1	2.5	471	34.5	67.5	0.511	4.89382	0.00980496	0.0142989				0	0	2	673	660	662	0	0	0	641	729	587	1.62795	0.33592	0.395745
15	ZFAND6	NM_001242918.1;NM_001242911.1;NM_001242917.1;NM_019006.3;NM_001242912.1	NM_001242915.1;NM_001242916.1	80351910	80364903	382.5	382.5	29	13.19	420.5	419	44.5	9.416	1.38374	0.0100686	0.0146612	transcript1			107	120	64	238	235	258	147	161	83	346	309	363	1.03801	0.497585	0.560146
2	ZNF385B	NM_001113398.1	NR_104234.1;NM_001282725.1	180427315	180450633	2	2	1.5	1.333	201	34.5	111.5	0.309	4.31647	0.0102869	0.0149677	transcript1			0	0	4	754	791	867	0	0	0	749	793	921	2.37525	0.0399892	0.0554605
10	FAM107B	NM_001320740.1	NM_001320735.1;NM_001282700.1	14580541	14614372	44	5	8.5	0.588	201	49.5	36	1.375	0.445607	0.0104794	0.0152363				64	47	40	1612	1639	1512	47	40	37	1493	1529	1458	1.14056	0.0660825	0.0883395
2	RTN4	NM_007008.2	NM_001321859.1	55237470	55277953	1840.5	33	1831	0.018	935	24.5	934	0.026	0.70437	0.0105159	0.0152778				516	561	361	241	314	319	3	6	4	5	11	14	3.31572	3.02623e-12	7.87228e-12
2	ZNF385B	NM_001113397.1	NM_152520.4	180610769	180726232	2	1	1	1	201	28.5	201	0.142	6.71877	0.0106289	0.0154304		transcript2		0	0	0	1493	1614	2041	0	0	0	4152	4104	4720	2.53421	0.0745652	0.0987194
17	SEPT9	NM_001293696.1	NM_001293697.1	75401151	75447326	208.5	14.5	12	1.208	213.5	151.5	213.5	0.71	1.70334	0.0108129	0.0156856		transcript2		751	755	625	39	29	71	760	768	637	1183	1080	1111	23.4553	0	0
15	SERF2	NM_001199877.1	NM_001199878.1	44069294	44084575	274	133	274	0.485	615.5	346.5	615.5	0.563	0.852344	0.0113301	0.0164236	transcript2	transcript2		32	50	12	833	1023	756	2139	2594	1717	10349	10226	10154	0.175293	6.12147e-230	1.20243e-228
9	PHF19	NM_001286842.1;NR_104601.1	NM_001009936.2;NM_001286843.1	123631189	123639606	91	52	91	0.571	257	187	257	0.728	0.773541	0.0114574	0.0165938	transcript2	transcript2		70	73	45	223	317	217	220	190	175	951	941	976	1.23043	0.000119358	0.000212548
12	CD63	NM_001257400.1	NM_001257389.1	56121684	56123457	138.5	90.5	138.5	0.653	31.5	12.5	31.5	0.397	1.59997	0.0114648	0.0165938	transcript2	transcript2		3329	4081	2887	830	544	846	101	102	100	122	75	177	5.5969	0	0
2	SH3YL1	NM_001282687.1	NM_001282682.1	256340	264866	66.5	15	66.5	0.226	70.5	25	70.5	0.355	0.619909	0.0114765	0.0165983	transcript2	transcript2		24	23	27	28	18	35	4	5	4	14	2	2	1.14166	0.612027	0.672077
10	FGFR2	NM_001144913.1	NM_001144919.1	123353481	123357972	322	48	322	0.149	1	1	1	1	0.151835	0.0115481	0.0166893	transcript2	transcript1;transcript2		3088	3275	2300	0	0	0	3051	3282	2467	0	2	0	1.63345	0.331506	0.391263
2	SH3YL1	NM_001282687.1	NR_104223.1	256340	264743	66.5	15	66.5	0.226	70.5	25	70.5	0.355	0.620792	0.0117294	0.0169385	transcript2	transcript2		24	23	27	28	18	35	4	2	4	14	1	1	1.24826	0.400316	0.46089
10	FAM107B	NM_001320740.1	NM_001320736.1;NM_001282698.1;NM_001282699.1;NM_001282702.1;NM_001282701.1;NM_001320737.1;NM_001282703.1	14580541	14614188	44	5	8.5	0.588	201	49.5	36.5	1.356	0.45107	0.0118224	0.01706				64	47	40	1612	1639	1512	51	43	42	1675	1807	1797	1.22723	0.00309242	0.00488344
7	VOPP1	NM_001284282.1	NM_001321244.1;NM_001321243.1;NM_030796.4;NM_001321247.1;NM_001321246.1	55620466	55640213	28.5	4.5	13.5	0.333	81	38	54	0.704	0.468757	0.011975	0.0172674				128	100	67	399	383	403	170	147	115	495	489	509	0.859258	0.00215262	0.00345893
16	USP7	NM_001286458.1;NM_001286457.1	NR_135826.1	9030586	9043511	144	14.5	21.5	0.674	114	114	105.5	1.081	0.62278	0.0120592	0.0173756		transcript1		205	210	124	707	651	759	196	209	130	732	695	778	1.04886	0.234074	0.285546
10	FRMD4A	NM_001318337.1	NM_018027.4	14014369	14372883	358	41	358	0.115	1.5	1	1.5	0.667	0.175952	0.0122523	0.0176408	transcript2	transcript2		79	100	71	0	0	0	358	409	303	1	2	7	1.01585	0.886328	0.914352
1	PLEKHG5	NM_001042664.1	NM_001042663.1	6550640	6557484	99	59	26.5	2.226	352.5	8.5	1	8.5	0.259935	0.0127	0.0182717				59	74	48	16	24	32	29	51	21	6	8	9	0.638605	0.00357973	0.00562988
5	NR3C1	NM_001018076.1	NM_001018077.1;NM_001018074.1;NM_001018075.1	142784045	142815077	1	1	1	1	199	199	25	7.96	0.156843	0.0127258	0.0182952	transcript1;transcript2	transcript1		0	0	0	161	220	208	0	0	0	241	250	238	1.24592	0.819012	0.858713
11	SIPA1	NM_006747.3	NM_153253.29	65405578	65407592	101	101	23	4.391	311	311	96	3.24	1.38399	0.0135821	0.0195116	transcript1	transcript1		39	51	19	281	209	317	43	55	18	404	361	489	1.47055	2.11218e-06	4.26199e-06
3	ATXN7	NM_000333.3	NM_001128149.2	63850233	63953420	37	37	11.5	3.217	70.5	70.5	34.5	2.043	1.64173	0.0140392	0.0201532	transcript1	transcript1		92	61	46	312	329	369	38	43	24	133	120	127	0.706106	7.65782e-06	1.49053e-05
9	BAAT	NM_001127610.1	NM_001701.3	104145801	104147287	59	58	59	0.983	81.5	57.5	81.5	0.706	1.3785	0.0140694	0.0201815	transcript2	transcript2		1	6	3	4	3	6	5	10	12	13	15	2	0.773407	0.393406	0.454791
14	LGALS3	NM_001177388.1;NM_002306.3	NR_003225.2	55595935	55603701	260.5	260.5	37.5	6.947	1	1	1	1	6.27969	0.0142557	0.0204335	transcript1	transcript1;transcript2		730	878	657	5	9	4	2507	3046	2310	90	125	84	4.14804	9.94923e-32	4.33309e-31
1	PLEKHG5	NM_001042664.1	NM_001265592.1	6550640	6557156	99	59	26	2.269	352.5	8.5	1	8.5	0.265346	0.0143516	0.0205556				59	74	48	16	24	32	43	60	29	8	8	9	0.524062	9.04374e-06	1.74967e-05
1	PLEKHG5	NM_001265594.1	NM_001042663.1	6550654	6557484	99	60	26.5	2.264	352.5	8.5	1	8.5	0.265535	0.0146476	0.0209641				59	74	48	16	24	32	29	51	21	6	8	9	0.638605	0.00357973	0.00562988
20	BLCAP	NM_001317075.1	NM_001167822.2;NM_001167821.1	36148705	36156134	264	20	264	0.076	230	25.5	230	0.111	0.678053	0.0149865	0.0214332	transcript2	transcript2		95	99	117	371	365	447	87	101	113	373	379	450	1.05026	0.361091	0.42204
11	CELF1	NM_001025596.2;NM_001172640.1	NM_198700.2	47510576	47516073	357	17.5	32.5	0.538	127	66	80	0.825	0.650415	0.0150441	0.0214995				546	586	322	1418	1323	1574	215	234	144	649	537	777	1.10393	0.00234602	0.00375715
5	RAD17	NM_133343.1	NM_133339.2	68665124	68667281	16	1	1	1	278	43.5	278	0.156	6.17208	0.0151558	0.0216432		transcript2		358	408	207	1300	1248	1079	100	136	81	361	375	293	0.862649	0.000566041	0.000953306
7	VOPP1	NM_001284284.1	NM_001321248.1	55605409	55621580	28.5	7	5	1.4	81	25	38.5	0.649	2.25051	0.0152609	0.021777				119	97	63	378	408	399	119	97	68	364	371	384	0.92702	0.171188	0.214264
19	PDE4A	NM_001111307.1	NM_001111308.1	10531333	10541521	72	72	8.5	8.471	119.5	119.5	25	4.78	1.70692	0.0156906	0.0223737	transcript1	transcript1		179	241	227	998	968	1063	40	61	41	208	264	223	1.03357	0.591528	0.65292
18	TCF4	NM_001243232.1;NM_001306208.1	NM_001243233.1	53071226	53089723	39.5	2.5	1	2.5	471	34.5	59.5	0.58	4.42371	0.015807	0.022523				0	0	2	673	660	662	0	0	0	694	681	670	1.70759	0.280979	0.33679
9	AKNA	NM_001317950.1	NM_030767.5;NM_001317952.1	117150243	117156685	30	30	12	2.5	278	278	68	4.088	0.635337	0.0160055	0.0227889	transcript1	transcript1		21	12	11	1076	983	996	28	15	11	482	494	499	0.399283	3.47115e-16	1.03117e-15
1	PLEKHG5	NM_001265594.1	NM_001265592.1	6550654	6557156	99	60	26	2.308	352.5	8.5	1	8.5	0.271105	0.0165357	0.0235264				59	74	48	16	24	32	43	60	29	8	8	9	0.524062	9.04374e-06	1.74967e-05
5	RAD17	NM_133343.1	NM_002873.1	68665124	68666532	16	1	1	1	278	43.5	268	0.162	6.07663	0.0166577	0.023665				358	408	207	1300	1248	1079	183	207	142	684	845	758	1.14598	9.34911e-05	0.000167726
5	RAD17	NM_133343.1	NM_133340.2;NM_133341.2	68665124	68666862	16	1	1	1	278	43.5	268	0.162	6.07663	0.0166577	0.023665				358	408	207	1300	1248	1079	140	172	125	458	589	473	0.924248	0.0379125	0.0528086
7	VOPP1	NM_001321242.1	NM_001321249.1	55605387	55639855	28.5	7	27.5	0.255	81	28	61.5	0.455	0.549151	0.0173163	0.0245824				119	97	63	373	395	380	122	103	63	398	380	443	1.02945	0.609915	0.670141
12	CD63	NM_001257390.1	NM_001257389.1	56122434	56123457	138.5	105.5	138.5	0.762	31.5	15.5	31.5	0.492	1.50578	0.0186069	0.0263952	transcript2	transcript2		1717	1957	1594	454	322	457	101	102	100	122	75	177	5.19204	3.89142e-294	9.02528e-293
21	DYRK1A	NM_001347723.1;NM_001347721.1	NM_130438.2	38739236	38792601	174.5	174.5	19.5	8.949	544	522	40	13.05	0.706759	0.0187936	0.0266404	transcript1			573	584	574	1899	2189	2006	181	212	124	597	663	652	1.05061	0.134385	0.17166
16	HMOX2	NM_001127206.2	NM_001286271.1;NM_002134.3;NM_001286267.1;NM_001286269.1;NM_001127204.1;NM_001286268.1	4524704	4526341	344	296	344	0.86	183	181.5	183	0.992	0.855045	0.0194076	0.0274905	transcript2	transcript2		18	32	15	92	76	107	73	126	69	208	143	265	0.547783	1.77646e-11	4.48189e-11
1	PTP4A2	NM_001195100.1;NM_001195101.1	NM_080391.3	32385259	32403988	89.5	33.5	89.5	0.374	63	33.5	63	0.532	0.700849	0.0196422	0.0278024	transcript2	transcript2		4287	4643	3427	8568	8534	8250	1461	1510	1020	4377	4251	4420	1.59574	0	0
9	PTCH1	NM_001083606.1	NM_000264.3	98269699	98270831	80.5	77	53	1.453	25	24.5	10	2.45	0.605792	0.0202571	0.0286516				86	92	68	135	165	154	130	161	117	139	169	182	0.652928	1.15202e-12	3.06303e-12
19	ERF	NM_001308402.1	NM_006494.3;NM_001312656.1	42758051	42759316	629	104.5	629	0.166	153.5	33.5	153.5	0.218	0.77303	0.0206299	0.0291575	transcript2	transcript2		400	421	267	271	218	254	475	485	373	312	272	310	0.975903	0.524094	0.587926
11	ST3GAL4	NM_001254757.1	NM_001254758.1	126225540	126273311	54.5	54.5	9	6.056	115	115	31	3.71	1.63501	0.0213585	0.030121	transcript1	transcript1		57	40	45	116	106	128	45	32	41	95	89	100	0.975066	0.7988	0.841187
17	SEPT9	NM_001293697.1	NM_001113495.1	75447326	75471325	208.5	12	15.5	0.774	213.5	213.5	169.5	1.26	0.622443	0.0217185	0.0306062		transcript1		760	768	637	1183	1080	1111	770	778	628	1313	1238	1223	1.11342	1.44133e-06	2.93604e-06
15	NR2F2	NM_001145155.1	NM_021005.3	96869157	96874111	336	58	336	0.173	1	1	1	1	0.17271	0.0217869	0.0306802	transcript2	transcript1;transcript2		66	56	36	0	0	0	1393	1463	1085	0	8	0	0.147441	4.85991e-08	1.07509e-07
1	ACOT7	NM_181866.2	NM_181865.2	6419004	6420764	529	6.5	13.5	0.481	154.5	27.5	28	0.982	0.518122	0.0224112	0.0315362				435	491	370	475	300	427	436	487	368	484	300	432	1.01481	0.66629	0.723597
12	CD63	NM_001257391.1	NM_001257389.1	56122266	56123457	138.5	104	138.5	0.751	31.5	15.5	31.5	0.492	1.48827	0.0225349	0.0316872	transcript2	transcript2		3430	4179	2971	850	563	873	101	102	100	122	75	177	5.58687	0	0
20	BLCAP	NM_001167823.1	NM_001167822.2;NM_001167821.1	36152953	36156134	264	31	264	0.117	230	36.5	230	0.159	0.740442	0.0234778	0.0329648	transcript2	transcript2		110	112	122	463	411	525	87	101	113	373	379	450	0.98301	0.75496	0.802041
7	VOPP1	NM_001321248.1	NM_001321244.1;NM_001321243.1;NM_030796.4;NM_001321247.1;NM_001321246.1	55621580	55640213	28.5	5	13.5	0.37	81	38.5	54	0.713	0.514057	0.0237552	0.0333299				119	97	68	364	371	384	170	147	115	495	489	509	0.877573	0.00914388	0.0137301
9	PTCH1	NM_001083607.1	NM_000264.3	98269481	98270831	80.5	80.5	53	1.519	25	25	10	2.5	0.618044	0.0256222	0.0359233	transcript1	transcript1		89	92	75	153	183	199	130	161	117	139	169	182	0.578673	7.67656e-21	2.62476e-20
1	ADAR	NM_001111.4;NM_015840.3;NM_015841.3	NM_001025107.2	154580724	154600456	205	205	112	1.83	87.5	87.5	36.5	2.397	0.769282	0.026432	0.0370318	transcript1	transcript1		405	456	236	751	661	671	183	216	76	380	276	355	1.12899	0.00206408	0.00331943
9	SET	NM_001248000.1	NM_001248001.1	131447365	131452254	359.5	153	110	1.391	170.5	160.5	92.5	1.735	0.814	0.0265103	0.0371144				1076	1160	743	4207	4322	3877	2922	3284	2070	8154	7885	7748	0.690957	4.30307e-156	5.30988e-155
11	BDNF	NM_170735.5;NM_001143816.1	NM_001143814.1;NM_001709.4;NM_001143813.1	27681196	27722035	239	42.5	239	0.178	1	1	1	1	0.179548	0.026919	0.0376592	transcript2	transcript1;transcript2		2474	2880	2031	4	7	0	302	322	310	0	0	0	1.66317	0.238572	0.290543
20	BLCAP	NM_001317075.1	NM_001167820.1;NM_006698.3	36148705	36156333	264	20	212.5	0.094	230	25.5	189	0.135	0.69907	0.0271488	0.0379531				95	99	117	371	365	447	76	87	102	345	356	418	1.10971	0.0563392	0.0762679
3	LRRFIP2	NM_006309.3	NM_001134369.2;NM_017724.2	37216096	37217851	300.5	58.5	300.5	0.195	50	6	50	0.12	1.68173	0.0274474	0.0383428	transcript2	transcript2		518	542	402	389	261	313	570	616	433	409	257	418	1.01425	0.681357	0.736034
1	AHCYL1	NM_001242674.1	NM_001242676.1;NM_001242675.1	110543549	110546570	322	47.5	29.5	1.61	117	22.5	21.5	1.047	1.55533	0.0274917	0.0383767				765	849	581	444	445	491	793	856	599	486	482	504	1.04113	0.150617	0.190875
7	VOPP1	NM_001321242.1	NM_001284282.1	55605387	55620466	28.5	7	4.5	1.556	81	28	38	0.737	2.1368	0.0279117	0.0389348				119	97	63	373	395	380	128	100	67	399	383	403	0.977016	0.685652	0.739428
14	SYNE2	NM_015180.4;NM_182914.2	NM_182910.2	64319683	64682672	22.5	22.5	5	4.5	128	128	51.5	2.485	1.82631	0.0279482	0.0389575	transcript1	transcript1		85	112	91	1758	1619	1922	133	153	136	2193	2160	2347	0.866793	0.0016763	0.00272771
9	ST6GALNAC6	NM_001287001.1;NM_001287003.1	NM_013443.4;NM_001286999.1;NM_001287000.1	130659687	130661927	69	64.5	69	0.935	400	121.5	163	0.745	1.26418	0.0283894	0.0395153	transcript2			154	140	116	142	138	154	116	115	94	116	129	136	1.10469	0.0967522	0.125843
11	BDNF	NM_170735.5;NM_001143816.1	NM_001143812.1	27681196	27722447	239	42.5	236	0.18	1	1	1	1	0.181839	0.0285093	0.0396535		transcript1;transcript2		2474	2880	2031	4	7	0	25	26	12	0	0	0	24.4913	1.29936e-32	5.75003e-32
13	ARHGEF7	NM_001113513.1	NM_001320854.1	111839173	111893492	305	26	19	1.368	270.5	42.5	47	0.904	1.5216	0.0288049	0.0400099				242	235	189	740	779	765	193	217	80	539	538	531	0.968837	0.431914	0.493432
2	SP3	NM_001017371.4	NM_003111.4;NM_001172712.1	174828947	174830430	130.5	130.5	60	2.175	118.5	118.5	43.5	2.724	0.763251	0.0288071	0.0400099	transcript1	transcript1		314	350	260	1233	1206	1346	126	151	92	572	702	692	1.29604	2.9853e-11	7.47296e-11
19	PDE4A	NM_001111308.1	NM_001111309.1	10541521	10543111	72	8.5	7	1.214	119.5	25	38.5	0.649	1.95526	0.0292479	0.0405928				40	61	41	208	264	223	49	59	45	205	234	216	0.876703	0.0807806	0.106728
4	TBC1D1	NM_001253913.1	NM_001253915.1	38111802	38121575	5	5	4	1.25	161	94	27.5	3.418	0.450443	0.0296413	0.0411092	transcript1			218	237	163	2432	2665	2508	210	225	124	1934	2407	1917	0.906604	0.00545196	0.00842298
12	ARHGDIB	NR_135637.1	NM_001321421.1	15101830	15114200	2	1	1	1	222.5	41	222.5	0.184	5.43056	0.030042	0.0416348		transcript2		0	5	0	6320	6192	6010	0	0	0	4452	4160	3957	1.80778	0.174004	0.217505
5	CXXC5	NM_001317201.1	NM_001317211.1;NM_001317209.1;NM_001317210.1;NM_001317208.1	139026884	139055025	248	45.5	34.5	1.319	61.5	24	27.5	0.873	1.50162	0.0301887	0.041808				9	11	6	9	24	13	285	369	255	83	77	75	0.154294	9.42124e-48	5.18168e-47
11	HIPK3	NM_001278163.1	NM_001278162.1	33278218	33279877	121.5	58.5	29	2.017	99	99	67.5	1.467	1.361	0.0302994	0.0419312		transcript1		7	9	7	8	17	11	94	147	98	240	190	277	1.3502	0.0535495	0.07285
21	UMODL1	NM_001199528.2;NM_001199527.1	NM_001004416.2;NM_173568.3	43483068	43491426	1	1	1	1	523.5	523.5	103.5	5.058	0.190328	0.0303782	0.042002	transcript1;transcript2	transcript1		0	0	0	108	115	134	0	0	0	14	24	9	0.13948	9.47506e-06	1.82031e-05
12	ARHGDIB	NR_135637.1	NM_001321420.1;NM_001175.6	15101830	15114704	2	1	1	1	222.5	41	222	0.185	5.41638	0.0303942	0.042002				0	5	0	6320	6192	6010	0	0	0	4410	4114	3887	1.7848	0.185132	0.229478
15	ZFAND6	NM_001242913.1	NM_001242915.1;NM_001242916.1	80352272	80364903	382.5	364.5	29	12.569	420.5	420.5	44.5	9.449	1.31526	0.0309641	0.0427283		transcript1		114	120	64	254	229	274	147	161	83	346	309	363	1.02726	0.627326	0.68731
15	ZFAND6	NM_001242914.1	NM_001242915.1;NM_001242916.1	80352502	80364903	382.5	364.5	29	12.569	420.5	420.5	44.5	9.449	1.31526	0.0309641	0.0427283		transcript1		129	130	68	314	281	344	147	161	83	346	309	363	0.908189	0.0612556	0.0822294
10	KCNIP2	NM_173194.2	NM_014591.4;NM_173191.2;NM_173192.2;NM_173193.2;NM_173195.2	103599611	103603677	25.5	8	25.5	0.314	142	25.5	142	0.18	1.67806	0.0310184	0.0427725	transcript2	transcript2		10	13	3	7	13	9	15	10	10	26	30	16	1.72105	0.005661	0.00871098
14	BMP4	NM_001347914.1;NM_001347915.1	NM_130851.3	54420193	54421218	1281	1281	238.5	5.371	1	1	1	1	5.29535	0.0314663	0.0433305	transcript1	transcript1;transcript2		2016	2470	1834	2	0	0	741	904	629	2	0	0	2.78507	0.00655984	0.010014
9	GLIS3	NM_152629.3	NM_001042413.1	4152183	4300035	147.5	26	147.5	0.176	1	1	1	1	0.186026	0.0314681	0.0433305	transcript2	transcript1;transcript2		156	188	148	0	0	0	818	885	692	0	0	0	0.20658	0.000726068	0.00121221
4	SNCA	NM_001146054.1;NM_007308.2	NM_001146055.1	90758127	90759447	460	460	86.5	5.318	1	1	1	1	5.30572	0.0320055	0.0440391	transcript1	transcript1;transcript2		1407	1898	1288	0	0	0	20	25	26	0	0	0	60.5798	6.56094e-51	3.75887e-50
4	SNCA	NM_000345.3	NM_001146055.1	90758350	90759447	460	459.5	86.5	5.312	1	1	1	1	5.29813	0.0322078	0.0442857		transcript1;transcript2		1917	2523	1907	0	0	0	20	25	26	0	0	0	84.7645	3.24113e-71	2.39049e-70
16	ZFHX3	NM_006885.3	NM_001164766.1	73082274	73092534	32	32	32	1	15	15	8.5	1.765	0.564134	0.033617	0.0461904	transcript1;transcript2	transcript1		128	111	97	100	82	100	49	49	25	45	33	40	1.15544	0.108193	0.139874
4	TBC1D1	NM_015173.3;NM_001253912.1	NM_001253913.1	37892705	38111802	5	1.5	5	0.3	161	67.5	94	0.718	0.358593	0.0337171	0.0462949	transcript2			0	1	2	638	664	710	218	237	163	2432	2665	2508	0.0366067	1.31262e-98	1.19753e-97
1	CNN3	NM_001286056.1	NM_001839.4;NM_001286055.1	95391364	95392779	675	96.5	675	0.143	1.5	1	1.5	0.667	0.217207	0.0340794	0.046759	transcript2	transcript2		1313	1481	879	0	0	2	2483	2740	1937	0	0	2	0.506929	0.0886325	0.115751
16	BCAR1	NM_001170721.1	NM_001170719.1	75272980	75282224	180.5	25	43.5	0.575	17.5	7.5	7	1.071	0.516209	0.0342249	0.0469251				513	605	436	67	50	94	368	377	373	67	44	68	1.17335	0.0115286	0.0170844
12	SSH1	NM_001161331.1	NM_001161330.1	109221327	109251359	244	110.5	244	0.453	32.5	20.5	32.5	0.631	0.717393	0.0352667	0.0483192	transcript2	transcript2		228	229	207	84	64	72	192	223	209	106	99	85	1.3989	3.4045e-08	7.57649e-08
6	ECHDC1	NM_001139510.1	NM_001002030.1;NM_018479.3;NM_001105544.1;NM_001105545.1	127663552	127664754	224	43	224	0.192	1	1	1	1	0.193796	0.0368318	0.0504276	transcript2	transcript1;transcript2		58	75	51	8	6	6	80	74	60	9	7	6	0.932127	0.757547	0.803902
16	ZNF48	NM_001214907.1	NM_152652.2	30389635	30406740	79	78.5	34.5	2.275	46	46	13	3.538	0.670087	0.0375096	0.0513191		transcript1		45	36	29	821	762	900	152	146	114	370	326	381	0.118226	1.40103e-302	3.41391e-301
5	CXXC5	NM_001317202.1	NM_001317200.1;NM_001317204.1;NM_001317203.1	139027489	139028510	248	119.5	123.5	0.968	61.5	18	27	0.667	1.42058	0.0379176	0.0518404				24	36	30	10	12	8	275	337	246	95	74	78	0.818131	0.120488	0.155143
15	CORO2B	NM_001190457.1	NM_001324015.1	68924327	68933842	5	1.5	2	0.75	67.5	67.5	28.5	2.368	0.301385	0.038056	0.0519927		transcript1		3	2	0	132	117	123	3	2	0	69	76	72	0.587491	0.0936915	0.122193
3	TBC1D5	NM_001134381.1	NM_014744.2	17741512	17782399	43.5	28	43.5	0.644	46	41.5	46	0.902	0.704963	0.0381066	0.052025	transcript2	transcript2		93	68	60	268	319	313	103	99	83	571	652	676	1.63545	2.91884e-18	9.09185e-18
2	USP39	NR_046347.1	NM_001256728.1;NM_001256727.1	85829965	85839226	603.5	85	485.5	0.175	229	31.5	229	0.138	1.26535	0.0393912	0.0537026		transcript2		45	41	45	22	20	24	33	29	25	43	55	34	2.88166	5.48795e-20	1.81517e-19
16	ZNF48	NM_001214906.1	NM_152652.2	30389633	30406740	79	79	34.5	2.29	46	46	13	3.538	0.674206	0.040627	0.0553482	transcript1	transcript1		45	36	29	823	766	900	152	146	114	370	326	381	0.117927	1.64484e-303	4.05938e-302
13	SACS	NM_001278055.1	NM_014363.5	23949682	24007867	59.5	59.5	49.5	1.202	4	4	1	4	0.297393	0.0421911	0.0574384	transcript1	transcript1		72	94	56	33	19	38	12	13	5	0	0	0	0.22815	1.21636e-05	2.31832e-05
10	ZEB1	NM_001323638.1;NM_001323643.1	NM_001323678.1;NM_001174094.1;NM_001128128.2;NM_001323666.1;NM_001323665.1;NM_001323664.1;NM_001323662.1;NM_001323663.1	31607424	31610064	227.5	29	18.5	1.568	87	82.5	32	2.578	0.688827	0.0426475	0.0580186				58	65	48	227	192	190	87	78	41	168	189	235	0.812998	0.00259703	0.0041419
16	DDX19B	NM_001257174.1	NM_001257175.1;NM_001014449.2;NM_001014451.2;NM_007242.5	70323670	70333062	132	132	54.5	2.422	114.5	114.5	53.5	2.14	1.2656	0.0428519	0.0582556	transcript1	transcript1		7	10	8	27	39	16	232	219	177	375	421	357	0.614905	0.000191341	0.000334543
1	TRAF5	NM_001033910.2;NM_001319207.1	NM_145759.2	211500148	211519706	7.5	7.5	2.5	3	50	50	36	1.389	2.26627	0.0431193	0.0585778	transcript1	transcript1		1	6	1	113	140	148	2	9	3	127	162	149	0.70603	0.155903	0.196667
18	ATP5A1	NM_001257335.1;NM_001001935.2;NM_004046.5;NM_001257334.1	NM_001001937.1	43678319	43684199	364.5	364.5	47	7.755	221	221	37	5.973	1.27552	0.0438255	0.0594951	transcript1	transcript1		2549	3090	1882	6082	5739	6052	77	62	53	128	196	159	1.04423	0.395438	0.455819
17	TSPOAP1-AS1	NR_038412.1;NR_038411.1	NR_038418.1;NR_038417.1;NR_038416.1;NR_038415.1;NR_038414.1	56406299	56414563	2	1	2	0.5	342.5	39.5	342.5	0.115	4.06568	0.0453288	0.0614926	transcript2	transcript2		0	0	0	200	220	268	0	0	0	135	217	127	0.687867	0.574888	0.636011
18	MAPRE2	NM_001143826.2	NM_001143827.2	32556892	32558208	441.5	18.5	27	0.685	546.5	51.5	108.5	0.475	1.43451	0.0471363	0.0638995				17	7	2	59	35	80	28	32	21	223	136	269	1.2274	0.150445	0.190782
7	VOPP1	NM_001321242.1	NM_001321248.1	55605387	55621580	28.5	7	5	1.4	81	28	38.5	0.727	1.95826	0.048261	0.0653783				119	97	63	373	395	380	119	97	68	364	371	384	0.956629	0.430687	0.492616
20	BLCAP	NM_001167823.1	NM_001167820.1;NM_006698.3	36152953	36156333	264	31	212.5	0.146	230	36.5	189	0.193	0.76639	0.0486847	0.0659057				110	112	122	463	411	525	76	87	102	345	356	418	1.03867	0.485322	0.547302
11	ARAP1	NM_015242.4;NM_001135190.1	NM_001040118.2	72433403	72463434	111	111	33	3.364	86.5	86.5	18.5	4.676	0.720363	0.0514448	0.0695933	transcript1	transcript1		229	217	129	515	464	510	24	33	14	90	88	123	1.5907	8.23973e-09	1.87932e-08
14	JDP2	NM_130469.3	NM_001135049.1	75895060	75898837	27.5	27	6	4.5	77.5	77.5	25	3.1	1.66246	0.0528645	0.0714635		transcript1		52	54	40	379	316	356	57	62	45	474	417	478	1.16231	0.0326749	0.0461814
2	RTKN	NM_033046.2;NM_001015056.1	NM_001015055.1	74667710	74669060	230	230	208	1.106	14.5	14.5	8.5	1.706	0.639003	0.0540698	0.0730416	transcript1	transcript1		206	278	195	4	4	6	362	431	330	4	3	6	0.566619	0.00641298	0.00979762
18	TCF4	NM_001243236.1	NM_001243228.1;NM_001243227.1	52969852	53257045	39.5	1	9	0.111	471	30	94	0.319	0.338157	0.0561934	0.0758572				5	10	7	958	916	875	0	0	0	257	270	264	2.40613	0.0150348	0.02211
14	NFATC4	NM_001198967.2;NM_001320043.1;NM_001136022.2	NM_001288802.1	24836117	24838359	175.5	43.5	47	0.926	31.5	20	14	1.429	0.662473	0.0563143	0.0759671				12	2	0	5	7	15	88	116	126	184	219	200	1.07443	0.751241	0.799414
3	MITF	NM_198159.2	NM_001184968.1	69788586	69985751	490	181	38.5	4.701	1	1	1	1	4.6631	0.0566808	0.076408		transcript1;transcript2		415	524	340	0	0	0	421	413	280	0	0	0	1.14862	0.95434	0.967916
1	AHCYL1	NM_006621.5;NM_001242673.1	NM_001242674.1	110527387	110543549	322	322	47.5	6.779	117	117	22.5	5.2	1.31224	0.0576502	0.0776603	transcript1	transcript1		1029	1089	820	626	612	657	765	849	581	444	445	491	0.977611	0.394258	0.454791
1	RABGAP1L	NM_001243763.1	NM_001243764.1	174843524	174933905	434.5	6.5	4.5	1.444	556	106	41.5	2.554	0.526253	0.0583893	0.0786009				48	47	35	1397	1347	1390	36	47	40	412	427	491	0.339621	6.76839e-52	3.90094e-51
14	ZFP36L1	NM_004926.3;NM_001244698.1	NM_001244701.1	69260631	69262960	152.5	129	152.5	0.846	148.5	146.5	148.5	0.987	0.850023	0.058823	0.0791295	transcript2	transcript2		1121	1260	874	657	801	651	14	27	6	75	150	90	10.0242	5.44983e-201	8.67018e-200
20	KAT14	NM_020536.4	NR_028402.2	18122868	18125743	48	29	48	0.604	46.5	36.5	46.5	0.785	0.733881	0.0600582	0.0807347	transcript2	transcript2		893	999	733	1294	1025	1305	101	113	124	95	102	124	0.685739	9.82948e-16	2.87565e-15
5	RNF145	NM_001199381.1	NM_001199383.1	158635140	158636563	139	103	139	0.741	206.5	130.5	206.5	0.632	1.179	0.0605184	0.0812965	transcript2	transcript2		248	230	199	223	200	258	636	571	518	630	533	623	1.02989	0.435737	0.496622
10	ZEB1	NM_001323638.1;NM_001323643.1	NM_001323660.1;NM_001323659.1;NM_001323661.1	31607424	31609476	227.5	29	18.5	1.568	87	82.5	33	2.5	0.708263	0.0616017	0.0826941				58	65	48	227	192	190	67	60	22	110	107	171	0.736641	4.67043e-05	8.60343e-05
3	MAPKAPK3	NM_001243926.1	NM_004635.4;NM_001243925.1	50649293	50654562	186.5	30	186.5	0.161	79	8.5	79	0.108	1.49499	0.0619863	0.0831523	transcript2	transcript2		3	4	8	0	1	1	215	222	219	233	155	223	3.25408	3.14315e-05	5.84031e-05
12	CD63	NM_001257400.1	NM_001267698.1	56121684	56122761	138.5	90.5	104	0.87	31.5	12.5	21	0.595	1.45714	0.0641097	0.0859409				3329	4081	2887	830	544	846	1725	1954	1587	452	327	480	1.10454	1.18121e-05	2.25356e-05
5	CYFIP2	NM_001291721.1;NM_001037333.2;NM_001291722.1	NM_014376.3	156693090	156696352	11	11	4.5	2.444	65.5	65.5	48	1.365	1.78969	0.0649667	0.0870292	transcript1	transcript1		89	91	58	595	595	621	104	98	63	1059	1173	1066	1.63475	6.58269e-20	2.1661e-19
11	ST3GAL4	NM_001254757.1	NM_001254759.1	126225540	126276077	54.5	54.5	8.5	6.412	115	115	27	4.259	1.51095	0.0653505	0.0874824	transcript1	transcript1		57	40	45	116	106	128	72	52	78	156	121	165	0.889285	0.127896	0.163697
10	FRMD4A	NM_001318338.1	NM_001318337.1	13749567	14014369	358	184	41	4.488	1.5	1	1	1	4.42352	0.0670702	0.0896598				298	312	320	0	0	5	79	100	71	0	0	0	1.39484	0.523912	0.587926
3	MITF	NM_001184967.1	NM_198177.2	69812707	69915375	490	490	109.5	4.475	1	1	1	1	4.37602	0.0678593	0.0905889	transcript1	transcript1;transcript2		398	427	287	0	0	0	412	475	330	0	0	0	0.910956	0.969205	0.978484
3	MITF	NM_006722.2	NM_198177.2	69812962	69915375	490	490	109.5	4.475	1	1	1	1	4.37602	0.0678593	0.0905889	transcript1	transcript1;transcript2		476	543	385	0	0	0	412	475	330	0	0	0	1.15462	0.94558	0.961057
19	POLD1	NR_046402.1;NM_002691.3;NM_001256849.1	NM_001308632.1	50887580	50902109	414	414	12.5	33.12	2174.5	2174.5	84	25.887	1.33445	0.0688701	0.0918745	transcript1	transcript1		150	146	117	799	670	768	465	510	377	2292	2030	2328	0.912834	0.0103546	0.0154516
14	SAMD4A	NM_001161576.2;NM_015589.5	NM_001161577.1	55034330	55221506	42	42	12	3.5	78	78	32.5	2.4	1.44825	0.0698102	0.0930641	transcript1	transcript1		417	461	404	218	198	270	111	97	75	34	32	34	0.676357	5.32688e-08	1.1746e-07
10	FGFR2	NM_001144913.1	NM_001144915.1	123353481	123356159	322	48	208.5	0.23	1	1	1	1	0.227825	0.0699507	0.0931869		transcript1;transcript2		3088	3275	2300	0	0	0	1244	1280	736	0	0	0	2.69928	0.0536758	0.0729703
6	AGPAT1	NM_006411.3	NM_032741.4	32143916	32145888	1	1	1	1	171	39	171	0.228	4.4046	0.0703678	0.0936777	transcript1;transcript2	transcript2		417	562	425	364	279	378	2	1	2	13	12	2	5.1224	2.74128e-15	7.89964e-15
6	BRD2	NM_001199455.1	NM_001199456.1	32939372	32940861	1	1	1	1	950	208.5	950	0.219	4.31283	0.0711091	0.0945992	transcript1;transcript2	transcript2		1919	2115	1749	7877	9138	8126	238	229	193	1071	1179	1015	1.13469	1.24193e-06	2.54874e-06
5	RNF145	NM_144726.2	NM_001199383.1	158634834	158636563	139	99.5	139	0.716	206.5	126.5	206.5	0.613	1.17355	0.0713474	0.0948506	transcript2	transcript2		236	225	185	163	162	195	636	571	518	630	533	623	1.28323	2.127e-10	5.18945e-10
14	NFATC4	NM_001198967.2;NM_001320043.1;NM_001136022.2	NM_001198966.2	24836117	24838288	175.5	43.5	47.5	0.916	31.5	20	14.5	1.379	0.68079	0.0729867	0.0969631				12	2	0	5	7	15	85	107	126	165	198	186	1.02175	0.975023	0.981293
12	BTBD11	NM_001347943.1;NM_001018072.1	NM_001347944.1	107712197	107714365	160	160	37	4.324	1	1	1	1	4.31894	0.0756916	0.100487	transcript1	transcript1;transcript2		59	62	54	0	0	0	7	2	2	0	0	0	12.957	2.1145e-09	4.97605e-09
17	SEPT9	NM_001293697.1	NM_001293698.1	75447326	75450075	208.5	12	13	0.923	213.5	213.5	154.5	1.382	0.678979	0.0763247	0.101258		transcript1		760	768	637	1183	1080	1111	769	784	647	1302	1268	1233	1.10947	2.99628e-06	5.95852e-06
6	TUBB	NM_001293214.1;NR_120608.1;NM_001293213.1;NM_178014.3	NM_001293216.1;NM_001293215.1;NM_001293212.1	30687978	30689326	1	1	1	1	367.5	84.5	367.5	0.23	4.25582	0.0765931	0.101544	transcript1;transcript2	transcript2		11538	13195	8184	21468	20119	20145	6352	7349	4647	9824	9233	9541	0.830727	1.02115e-165	1.3018e-164
2	NAB1	NM_005966.3	NM_001321315.1;NM_001321314.1	191513848	191523884	8	8	2.5	3.2	70.5	70.5	44.5	1.584	2.02633	0.0790162	0.104684	transcript1	transcript1		9	16	22	233	309	275	83	80	67	1598	1618	1458	1.22454	0.0320962	0.0455308
1	NADK	NM_023018.4	NM_001198994.1	1709909	1711508	208	208	62.5	3.328	471	466.5	165	2.827	1.16487	0.0811436	0.107429	transcript1			274	298	207	1092	981	1105	14	17	13	81	78	52	1.12193	0.247883	0.300488
10	LZTS2	NM_032429.3	NM_001318100.1	102756823	102759571	494	494	94	5.255	205	205	31.5	6.508	0.818518	0.0820346	0.108534	transcript1	transcript1		137	170	126	67	61	75	212	224	177	41	38	52	0.458849	1.91236e-26	7.48229e-26
7	VOPP1	NM_001284284.1	NM_001321249.1	55605409	55639855	28.5	7	27.5	0.255	81	25	61.5	0.407	0.635405	0.082931	0.109644				119	97	63	378	408	399	122	103	63	398	380	443	0.997604	0.986034	0.988601
2	CFLAR	NM_001127183.2	NM_001202518.1	201983269	201997688	461	461	12.5	36.88	875	875	33	26.515	1.3509	0.0835425	0.110301	transcript1	transcript1		211	245	194	537	588	526	261	264	239	238	297	315	0.437556	5.24562e-100	4.83149e-99
10	ITPRIP	NM_001272012.1	NM_033397.3	106088750	106093663	95.5	6	12.5	0.48	37.5	27	34	0.794	0.592479	0.0847675	0.111842				28	37	20	183	198	176	32	36	23	213	217	193	1.04461	0.669573	0.725583
10	NCOA4	NM_001145263.1;NM_001145261.1;NM_001145260.1	NM_005437.3	51565108	51572364	1	1	1	1	239	239	57.5	4.157	0.241967	0.0856526	0.112932	transcript1;transcript2	transcript1		332	350	291	1204	965	1229	383	400	344	1219	999	1240	0.879506	9.22523e-06	1.77763e-05
2	BAZ2B	NM_001329858.1	NM_013450.3;NM_001289975.1	160472107	160473112	1006	1006	91.5	10.995	40	40	5.5	7.273	1.53861	0.0858669	0.113137	transcript1	transcript1		77	84	58	41	36	64	133	160	108	66	51	70	0.731005	0.000117092	0.000208705
16	BCAR1	NM_001170721.1	NM_001170714.1;NM_001170718.1	75272980	75299905	180.5	25	89	0.281	17.5	7.5	17.5	0.429	0.635479	0.0885888	0.116564		transcript2		513	605	436	67	50	94	254	272	287	65	33	59	1.41266	1.39957e-07	3.01361e-07
18	DLGAP1	NM_001242763.1;NM_001242762.1	NM_001242761.1	3874767	4455266	443.5	223	52	4.288	1	1	1	1	4.06702	0.0898649	0.118163		transcript1;transcript2		12	8	7	0	0	0	4	15	16	0	0	0	0.869182	0.968261	0.978427
4	SPRY1	NM_001258039.1	NM_005841.2	124319541	124320645	2646.5	383	395	0.97	4.5	2	4.5	0.444	2.19487	0.0904165	0.118807		transcript2		576	581	505	8	2	5	593	670	492	8	1	5	0.899375	0.658565	0.717046
10	ACBD5	NM_001271512.3;NM_001301252.1;NM_001301254.1;NM_145698.4	NM_001042473.3;NM_001301251.1;NM_001301253.1	27529808	27531068	562.5	149	562.5	0.265	284	65	284	0.229	1.1546	0.0910029	0.119496	transcript2	transcript2		255	292	227	487	386	513	7	5	8	26	26	23	1.90191	3.32564e-06	6.57951e-06
22	RANBP1	NM_001278639.1	NM_001278640.1;NM_002882.3	20103461	20104947	453	32.5	453	0.072	191.5	18	191.5	0.094	0.761483	0.0915466	0.120128	transcript2	transcript2		220	336	252	1889	1699	1967	2157	2409	1762	8865	9032	9134	0.623368	9.20853e-94	8.28337e-93
5	JADE2	NM_001308143.1	NM_001289985.1;NM_001289984.1	133860066	133861340	147	40.5	124	0.327	127	33	127	0.26	1.26375	0.0918256	0.120412		transcript2		19	17	14	43	36	38	74	82	64	117	123	168	0.802862	0.044606	0.0613771
2	RTN4	NM_001321863.1	NM_001321861.1;NR_135829.1	55274022	55276827	1840.5	37	481.5	0.077	935	22	362.5	0.061	1.27156	0.0920712	0.120643				500	549	342	251	281	283	495	559	354	266	305	293	1.0459	0.216311	0.265053
2	NAB1	NM_001321313.1	NM_001321315.1;NM_001321314.1	191513621	191523884	8	7.5	2.5	3	70.5	66.5	44.5	1.494	1.99291	0.0921272	0.120643				0	1	0	58	71	56	83	80	67	1598	1618	1458	0.427605	0.00409084	0.00638933
16	SMG1P2	NR_135305.1	NR_135317.1	29606413	29625038	644	71	644	0.11	741	66.5	741	0.09	1.16732	0.0922027	0.120659	transcript2	transcript2		130	86	50	944	1011	1110	225	186	151	1406	1345	1797	0.698745	1.47138e-15	4.27856e-15
2	RTN4	NM_001321863.1	NM_207521.1;NR_135830.1	55274022	55276326	1840.5	37	482.5	0.077	935	22	362.5	0.061	1.26944	0.0944167	0.123473				500	549	342	251	281	283	505	553	359	283	302	311	1.07706	0.0384209	0.0534394
17	MPP2	NM_001278376.2	NM_001278381.1;NM_001278372.1;NM_005374.4;NM_001278374.1;NM_001278373.1	41978001	41985310	100.5	100.5	25	4.02	1	1	1	1	4.0215	0.0993639	0.129766	transcript1	transcript1;transcript2		185	161	145	2	2	4	70	67	63	2	2	4	2.42237	0.000493745	0.000836672
7	MAD1L1	NM_001304525.1	NM_003550.2;NM_001013836.1;NM_001013837.1;NM_001304523.1;NM_001304524.1	1980186	2272583	266	6	266	0.023	767	25.5	767	0.033	0.672269	0.0998427	0.130303	transcript2	transcript2		141	179	128	632	734	691	56	80	52	202	183	174	0.64708	2.22067e-14	6.18637e-14
16	BCAR1	NM_001170721.1	NM_001170720.1	75272980	75299846	180.5	25	87.5	0.286	17.5	7.5	17.5	0.429	0.646415	0.102313	0.133436		transcript2		513	605	436	67	50	94	253	272	287	65	33	59	1.41446	1.25916e-07	2.72041e-07
1	HDGF	NM_001319188.1;NM_001319187.1	NR_135008.1;NM_001319186.1;NM_001126050.1	156721085	156722240	85	85	56.5	1.504	123.5	123.5	97.5	1.267	1.20183	0.102966	0.134158	transcript1	transcript1		991	1156	728	2253	1724	2280	65	76	59	407	259	407	2.40803	9.93515e-85	8.10389e-84
1	NADK	NM_001198993.1	NM_001198994.1	1710297	1711508	208	208	62.5	3.328	471	471	165	2.855	1.15356	0.103016	0.134158	transcript1	transcript1		10	10	10	138	169	136	14	17	13	81	78	52	0.334702	9.57527e-16	2.80554e-15
10	PANK1	NM_148978.2;NM_138316.3	NM_148977.2	91403648	91405329	168.5	28	168.5	0.166	304	38.5	304	0.127	1.24831	0.103075	0.134158	transcript2	transcript2		66	82	74	207	243	258	177	251	212	895	941	1019	1.41083	1.44789e-11	3.66255e-11
9	TJP2	NM_201629.3;NM_004817.3	NM_001170415.1	71788971	71819927	24	24	4	6	378	378	36	10.5	0.612608	0.104176	0.135407	transcript1	transcript1		12	13	9	527	473	522	8	9	7	446	422	394	1.13674	0.426938	0.4892
9	TJP2	NM_201629.3;NM_004817.3	NM_001170416.1	71788971	71820078	24	24	4	6	378	378	36	10.5	0.612608	0.104176	0.135407	transcript1	transcript1		12	13	9	527	473	522	9	9	7	443	412	399	1.08948	0.607906	0.668696
12	CD63	NM_001257401.1	NM_001257389.1	56121572	56123457	138.5	59.5	138.5	0.43	31.5	9.5	31.5	0.302	1.41106	0.105006	0.136394	transcript2	transcript2		3344	4089	2895	841	549	853	101	102	100	122	75	177	5.55718	0	0
17	MPP2	NM_001278375.1	NM_001278381.1;NM_001278372.1;NM_005374.4;NM_001278374.1;NM_001278373.1	41978930	41985310	100.5	100	25	4	1	1	1	1	3.91568	0.108366	0.140664		transcript1;transcript2		84	57	44	2	2	4	70	67	63	2	2	4	0.897994	0.765739	0.810807
2	NAB1	NM_001321312.1	NM_001321315.1;NM_001321314.1	191513796	191523884	8	7.5	2.5	3	70.5	69	44.5	1.551	1.9288	0.110223	0.142977				9	16	22	237	309	275	83	80	67	1598	1618	1458	1.21846	0.0366783	0.0513123
9	WHRN	NM_001083885.2	NM_015404.3;NM_001173425.1	117265495	117267736	476.5	45.5	476.5	0.095	3.5	1	3.5	0.286	0.333638	0.110637	0.143419	transcript2	transcript2		166	181	151	6	5	10	943	951	868	20	38	32	0.700468	0.0101333	0.0151449
14	BMP4	NM_001347914.1;NM_001347915.1	NM_001202.5;NM_001347913.1;NM_130850.4;NM_001347912.1	54420193	54423609	1281	1281	324	3.954	1	1	1	1	3.79113	0.110897	0.143659	transcript1	transcript1;transcript2		2016	2470	1834	2	0	0	1525	1852	1370	2	0	0	1.33122	0.547812	0.611681
6	BRD2	NM_005104.3	NM_001199456.1	32936437	32940861	1	1	1	1	950	238	950	0.251	3.78908	0.111226	0.143988	transcript1;transcript2	transcript2		87	86	65	782	928	739	238	229	193	1071	1179	1015	0.485368	7.67618e-57	4.691e-56
4	LEF1	NM_001166119.1	NM_016269.4;NM_001130713.2;NM_001130714.2	109087953	109090112	1	1	1	1	427.5	100	427.5	0.234	3.71754	0.116194	0.150218	transcript1;transcript2	transcript2		0	0	0	1362	1359	1353	0	0	4	5437	5310	5596	1.71799	0.251776	0.305014
8	RAD54B	NM_001205263.1	NM_001205262.2	95449180	95487343	265.5	72.5	265.5	0.273	28	5	28	0.179	1.5216	0.117705	0.151967	transcript2	transcript2		189	242	88	131	118	119	94	105	62	127	103	144	1.9445	1.41224e-27	5.68738e-27
3	LRRFIP2	NM_001282691.1	NM_001134369.2;NM_017724.2	37216706	37217851	300.5	73.5	300.5	0.245	50	16	50	0.32	0.771778	0.119098	0.153662	transcript2	transcript2		303	308	235	204	116	197	570	616	433	409	257	418	1.09923	0.0179521	0.0262199
4	KLHL2	NM_001331023.1;NM_001331024.1;NM_007246.3	NM_001161522.1;NM_001161521.1	166128770	166131171	21	21	4.5	4.667	74.5	74.5	26	2.865	1.60887	0.119337	0.153867	transcript1	transcript1		221	194	177	305	303	384	130	129	121	171	174	202	0.859274	0.00203075	0.00326855
4	ZNF718	NR_110528.1;NR_110527.1	NM_001289931.1	124358	154699	1	1	1	1	90	90	25.5	3.529	0.270235	0.11946	0.153922	transcript1;transcript2	transcript1		98	156	118	344	368	364	410	509	425	651	764	853	0.58111	2.61778e-42	1.32263e-41
20	GNAS	NM_001309840.1	NM_001077489.3;NM_080426.3;NM_000516.5;NM_001077488.3	57464180	57466358	177.5	147.5	177.5	0.831	214.5	94	128	0.734	1.1516	0.120166	0.154729	transcript2			97	155	95	1027	1005	1053	6073	6386	4762	9409	9149	9283	0.182894	0	0
6	CDKN1A	NM_001220777.1	NM_000389.4	36644237	36646456	1662.5	356.5	1661.5	0.215	11	1	11	0.091	2.40686	0.122085	0.156884		transcript2		11	8	12	3	1	4	527	564	351	17	20	17	0.12974	8.71283e-28	3.53099e-27
6	CDKN1A	NM_078467.2	NM_000389.4	36644267	36646456	1662.5	356.5	1661.5	0.215	11	1	11	0.091	2.40686	0.122085	0.156884		transcript2		11	8	12	3	1	4	527	564	351	17	20	17	0.12974	8.71283e-28	3.53099e-27
6	CDKN1A	NM_001291549.1	NM_000389.4	36644314	36646456	1662.5	356.5	1661.5	0.215	11	1	11	0.091	2.40686	0.122085	0.156884		transcript2		25	32	27	3	1	4	527	564	351	17	20	17	0.321984	6.9813e-09	1.59419e-08
6	CDKN1A	NM_001220777.1	NM_001220778.1	36644237	36646487	1662.5	356.5	1662.5	0.214	11	1	11	0.091	2.40497	0.1225	0.157103	transcript2	transcript2		11	8	12	3	1	4	571	639	425	21	21	22	0.132639	1.85942e-27	7.44154e-27
6	CDKN1A	NM_078467.2	NM_001220778.1	36644267	36646487	1662.5	356.5	1662.5	0.214	11	1	11	0.091	2.40497	0.1225	0.157103	transcript2	transcript2		11	8	12	3	1	4	571	639	425	21	21	22	0.132639	1.85942e-27	7.44154e-27
6	CDKN1A	NM_001291549.1	NM_001220778.1	36644314	36646487	1662.5	356.5	1662.5	0.214	11	1	11	0.091	2.40497	0.1225	0.157103	transcript2	transcript2		25	32	27	3	1	4	571	639	425	21	21	22	0.329967	1.14243e-08	2.59336e-08
19	ZNF331	NM_001317114.1	NM_001253800.1	54040939	54042042	89	78	40	1.95	3.5	3.5	3.5	1	1.94632	0.126228	0.16167		transcript1;transcript2		45	44	21	0	2	5	63	58	46	0	2	5	0.641681	0.132394	0.169341
5	CAST	NM_001190442.1;NM_001042442.2	NR_104285.1	95997741	96079244	189	45	12	3.75	95.5	77.5	27	2.87	1.37405	0.126874	0.16228				5	3	10	51	68	35	393	451	333	341	343	352	0.12177	4.23115e-74	3.16925e-73
5	CAST	NM_001330627.1;NM_001042440.4;NM_001330626.1;NM_001042441.2;NM_001750.6	NR_104285.1	95997861	96079244	189	45	12	3.75	95.5	77.5	27	2.87	1.37405	0.126874	0.16228				261	227	167	268	267	282	393	451	333	341	343	352	0.704483	3.07527e-19	9.83373e-19
16	FBXO31	NM_024735.4	NM_001282683.1	87417399	87425713	3803	3803	73	52.096	1595	1595	25.5	62.549	0.832455	0.127636	0.163146	transcript1	transcript1		158	187	140	339	346	339	6	10	0	5	1	6	0.384518	2.58512e-06	5.19452e-06
5	RNF145	NM_001199382.1	NM_001199383.1	158634656	158636563	139	100	139	0.719	206.5	130.5	206.5	0.632	1.14422	0.128748	0.164459	transcript2	transcript2		234	238	174	177	185	177	636	571	518	630	533	623	1.23391	6.99589e-08	1.53209e-07
22	RANBP1	NM_001278639.1	NM_001278641.1	20103461	20105476	453	32.5	441.5	0.074	191.5	18	191.5	0.094	0.781488	0.128877	0.164493		transcript2		220	336	252	1889	1699	1967	2181	2376	1723	8340	8497	8602	0.5914	1.54376e-115	1.58072e-114
3	TRAK1	NM_001042646.2	NM_001265609.1	42132746	42190727	12.5	12.5	4.5	2.778	143.5	143.5	33.5	4.284	0.614849	0.128946	0.164493	transcript1	transcript1		64	54	35	511	483	473	103	127	32	560	544	574	0.680659	6.07519e-10	1.46551e-09
11	LSP1	NM_001013253.1	NM_001289005.1	1889903	1891482	1.5	1	1.5	0.667	142.5	122	58.5	2.085	0.316849	0.129691	0.165334	transcript2			0	1	0	672	508	686	0	1	0	683	532	671	1.01348	0.863787	0.895417
3	IQCG	NM_001323027.1;NM_001134435.2	NM_001323029.1;NM_032263.4;NM_001323028.1	197676796	197686890	429	108.5	429	0.253	137.5	41.5	137.5	0.302	0.850269	0.129782	0.165341	transcript2	transcript2		64	41	46	51	21	56	40	61	17	57	36	64	1.64571	6.0038e-07	1.25079e-06
1	RABGAP1L	NM_001035230.2	NM_001243764.1	174844656	174933905	434.5	7.5	4.5	1.667	556	36	41.5	0.867	1.68838	0.130305	0.165897				48	49	34	1503	1465	1508	36	47	40	412	427	491	0.315984	9.16786e-60	5.84375e-59
15	NR2F2	NM_021005.3	NM_001145156.1	96874111	96875794	336	336	93	3.613	1	1	1	1	3.61201	0.132545	0.168638	transcript1	transcript1;transcript2		1393	1463	1085	0	8	0	186	208	154	0	2	0	3.25477	0.000164454	0.000290702
16	GSE1	NM_001134473.2	NM_001278184.1;NM_014615.3	85645029	85646842	206	49.5	206	0.24	237	67.5	237	0.285	0.850737	0.136533	0.173597	transcript2	transcript2		74	68	55	174	170	158	184	168	131	331	346	395	0.873932	0.0210704	0.0305426
11	BSCL2	NM_032667.6;NM_001130702.2	NM_001122955.3	62473787	62475179	188	101	32.5	3.108	473	346	87.5	3.954	0.834582	0.137454	0.174653				235	337	247	237	235	229	230	335	224	326	491	379	1.75397	2.60317e-45	1.40367e-44
20	BLCAP	NM_001317074.1	NM_001167823.1	36148991	36152953	264	17.5	31	0.565	230	28	36.5	0.767	0.734525	0.138165	0.175349				97	95	116	388	406	470	110	112	122	463	411	525	0.989816	0.858729	0.891614
21	TTC3	NM_001330681.1;NM_001001894.2;NM_001330682.1;NM_001330683.1;NM_001320704.1;NM_001320703.1	NM_003316.3	38445484	38455247	79.5	79.5	29.5	2.695	111.5	111.5	33	3.379	0.797145	0.138184	0.175349	transcript1	transcript1		244	196	211	180	101	182	471	502	477	859	712	1172	2.65316	7.84001e-137	8.72371e-136
17	WDR81	NM_001163673.1;NM_152348.3	NM_001163809.1	1619817	1628125	284.5	284.5	36.5	7.795	28.5	28.5	5.5	5.182	1.48531	0.144343	0.183044	transcript1	transcript1		16	10	6	9	12	24	1666	1691	1381	1144	955	1362	0.533037	1.42356e-06	2.90292e-06
5	CSNK1A1	NM_001271742.1	NM_001025105.2;NM_001892.5;NM_001271741.1	148929894	148931115	752.5	73	752.5	0.097	353	40.5	353	0.115	0.856177	0.145353	0.184203	transcript2	transcript2		1351	1704	1108	1695	1787	1663	3554	4052	2957	4166	4393	4318	0.983543	0.247627	0.300366
6	FOXO3	NM_201559.2	NM_001455.3	108881026	108882069	168	168	79	2.127	22	22	7.5	2.933	0.708345	0.146208	0.185165	transcript1	transcript1		58	57	68	112	71	100	365	413	351	198	179	240	0.358211	1.20851e-64	8.24955e-64
12	CD63	NM_001257392.1	NM_001257389.1	56122136	56123457	138.5	91	138.5	0.657	31.5	15.5	31.5	0.492	1.29674	0.147774	0.187025	transcript2	transcript2		3430	4178	2969	850	563	873	101	102	100	122	75	177	5.5851	0	0
1	LCK	NM_001330468.1;NM_005356.4	NM_001042771.2	32716840	32739712	21	21	2	10.5	465	465	78.5	5.924	1.80779	0.148629	0.187983	transcript1	transcript1		7	12	0	1390	1331	1432	6	8	0	1319	1362	1452	1.28717	0.207537	0.254788
10	FGFR2	NM_001320654.1	NM_001144919.1	123290828	123357972	322	89	322	0.276	1	1	1	1	0.290024	0.150781	0.190579	transcript2	transcript1;transcript2		1307	1420	1052	0	0	0	3051	3282	2467	0	2	0	0.715494	0.565532	0.62811
14	ZNF839	NM_001267827.1	NM_018335.4	102783714	102786088	3238	3238	99	32.707	1579.5	1579.5	42	37.607	0.871671	0.151614	0.191507	transcript1	transcript1		28	24	25	5	7	11	83	88	66	73	55	86	2.79974	1.44838e-13	3.9604e-13
15	CIB1	NM_001277764.1;NM_006384.3	NR_102428.1	90777279	90808991	314	151.5	314	0.482	97	39.5	97	0.407	1.16931	0.155221	0.195935	transcript2	transcript2		288	287	244	493	369	462	336	349	333	398	354	347	0.670124	6.69112e-29	2.76998e-28
1	PHACTR4	NM_001048183.1	NM_023923.3	28696093	28764661	490.5	490.5	250.5	1.958	52	52	22	2.364	0.821714	0.157885	0.199167	transcript1	transcript1		95	143	101	226	337	225	170	216	124	250	262	229	0.636342	2.05104e-19	6.62458e-19
3	VGLL4	NM_001284391.1	NM_001284390.1;NM_014667.3	11646055	11762242	120.5	20	27.5	0.727	66.5	34	35	0.971	0.750694	0.158233	0.199475				201	246	131	321	328	317	140	132	81	424	401	466	2.17148	2.99267e-64	2.02848e-63
11	PSMA1	NM_001143937.1	NM_148976.2	14541991	14665180	298.5	298.5	31.5	9.476	52.5	52.5	3.5	15	0.638285	0.158356	0.199499	transcript1	transcript1		661	851	416	504	426	530	4	8	12	0	5	3	0.504277	0.000704176	0.00117771
17	ABR	NM_001159746.2	NM_001322841.1	1090616	1132974	147.5	40	147.5	0.271	171	38.5	171	0.225	1.20499	0.159696	0.201056	transcript2	transcript2		180	239	162	395	319	503	729	729	702	2680	2438	3217	1.85458	7.25865e-83	5.79788e-82
3	FOXP1	NM_001244815.1	NM_001244816.1	71180092	71592708	15	15	1.5	10	166	166	32	5.188	1.96392	0.160222	0.201493	transcript1	transcript1		3	12	3	494	477	505	0	4	0	434	458	475	2.78146	4.16706e-05	7.69088e-05
9	LHX6	NM_001242335.1	NM_001242333.1	124984019	124990707	147	97	136	0.713	4.5	1.5	4.5	0.333	2.12661	0.160252	0.201493		transcript2		12	14	8	0	2	0	9	9	10	0	2	0	1.17068	0.846356	0.882098
11	YAP1	NM_006106.4;NM_001282097.1;NM_001282098.1;NM_001282099.1;NM_001195044.1;NM_001130145.2;NM_001282100.1;NM_001282101.1	NM_001195045.1	101981192	101983171	299.5	299.5	62.5	4.792	11	11	1	11	0.441508	0.161803	0.20331	transcript1	transcript1		1384	1263	1131	0	0	1	395	380	315	0	0	1	3.46302	0.0027814	0.00442495
1	B4GALT2	NM_003780.4	NM_001005417.2	44444874	44446177	101	101	42.5	2.376	137.5	137.5	70	1.964	1.18582	0.163977	0.205908	transcript1	transcript1		170	152	86	140	159	208	161	137	78	101	86	154	0.726784	5.46854e-08	1.20446e-07
18	SMAD7	NM_001190822.1	NM_005904.3;NM_001190821.1	46475703	46477081	85.5	47.5	85.5	0.556	33	14	33	0.424	1.30879	0.164163	0.206007	transcript2	transcript2		115	144	129	7	8	8	506	507	512	21	22	34	0.784739	0.0825162	0.108872
11	BDNF	NM_001143814.1;NM_001709.4;NM_001143813.1	NM_001143807.1	27722035	27741294	239	239	70.5	3.39	1	1	1	1	3.35957	0.165914	0.208068	transcript1	transcript1;transcript2		302	322	310	0	0	0	26	24	27	0	0	0	11.6983	1.18338e-09	2.81235e-09
7	VOPP1	NM_001321242.1	NM_001321250.1	55605387	55639561	28.5	7	28.5	0.246	81	28	81	0.346	0.70019	0.167752	0.210236	transcript2	transcript2		119	97	63	373	395	380	121	107	62	358	372	418	0.961688	0.487292	0.549202
2	CXCR4	NM_001008540.2	NM_001348056.1;NM_001348059.1;NM_003467.2	136873805	136875725	1	1	1	1	5566.5	1539	5565	0.277	3.26878	0.167903	0.210284	transcript1;transcript2			1	0	0	24799	26093	23103	1	0	0	2927	2917	2693	0.115492	1.55197e-09	3.6612e-09
2	CXCR4	NM_001008540.2	NM_001348060.1	136873805	136875216	1	1	1	1	5566.5	1539	5566.5	0.276	3.26786	0.168008	0.210284	transcript1;transcript2	transcript2		1	0	0	24799	26093	23103	1	0	0	3099	3091	2861	0.122449	6.0935e-09	1.39809e-08
12	RILPL1	NM_001319302.1	NM_001319243.1;NM_178314.4	124009505	124018265	129	38.5	129	0.298	1	1	1	1	0.299947	0.168203	0.21039	transcript2	transcript1;transcript2		347	348	339	10	15	14	763	880	757	13	15	16	0.484502	4.30996e-09	1.00201e-08
13	ADPRHL1	NM_199162.2	NM_138430.4	114103457	114107839	20	18.5	20	0.925	66.5	44	66.5	0.662	1.31251	0.170074	0.212593	transcript2	transcript2		10	5	12	37	62	40	13	17	26	31	47	58	0.497018	2.43034e-06	4.89885e-06
19	ZNF331	NM_001317120.1;NM_018555.5	NM_001317114.1	54024177	54040939	89	72.5	78	0.929	3.5	1.5	3.5	0.429	2.1732	0.170892	0.213477		transcript2		248	281	179	2	4	5	45	44	21	0	2	5	4.58618	8.46832e-11	2.09531e-10
21	MIR99AHG	NR_136543.1;NR_027791.3	NR_136549.1;NR_136548.1	17566699	17960918	224	67	224	0.299	1	1	1	1	0.301308	0.171005	0.213479	transcript2	transcript1;transcript2		36	20	8	45	45	23	98	105	88	2	20	9	0.0632234	6.63948e-107	6.35871e-106
3	NDUFAF3	NM_199074.1	NM_199070.1;NM_199069.1	49057908	49059074	117	55.5	117	0.474	146.5	56.5	146.5	0.386	1.17538	0.171293	0.2137	transcript2	transcript2		31	30	20	226	300	232	48	72	31	158	115	173	0.325906	1.78458e-41	8.89979e-41
11	BDNF	NM_001143812.1	NM_001143807.1	27722447	27741294	239	236	70.5	3.348	1	1	1	1	3.31724	0.172024	0.214473		transcript1;transcript2		25	26	12	0	0	0	26	24	27	0	0	0	0.794408	0.811656	0.853325
1	ZBTB18	NM_001278196.1	NM_006352.4	244212241	244216507	36	36	19	1.895	62	62	26	2.385	0.764697	0.173024	0.215581	transcript1	transcript1		51	59	52	72	80	91	3422	3838	3232	1846	1670	1943	0.349173	3.87021e-77	2.98006e-76
12	BCAT1	NM_001178094.1	NM_005504.6;NM_001178091.1;NM_001178092.1	25055322	25102393	7.5	1.5	7.5	0.2	92.5	36.5	92.5	0.395	0.500083	0.179888	0.223987	transcript2	transcript2		18	21	10	1881	1802	1741	25	32	16	3087	2960	2967	1.13711	0.238623	0.290543
5	NR3C1	NM_001024094.1;NM_000176.2;NM_001204264.1;NM_001204263.1;NM_001204262.1;NM_001204261.1;NM_001204260.1;NM_001204259.1;NM_001204258.1;NM_001020825.1	NM_001018077.1;NM_001018074.1;NM_001018075.1	142783254	142815077	1	1	1	1	199	92	25	3.68	0.309378	0.181083	0.225329	transcript1;transcript2			0	0	0	656	715	704	0	0	0	241	250	238	0.352528	0.0413577	0.0572759
12	HOTAIR	NR_003716.3	NR_047517.1	54362540	54368740	137	42.5	137	0.31	36.5	8.5	36.5	0.233	1.35209	0.181403	0.225583	transcript2	transcript2		105	131	76	1	5	12	51	70	22	1	2	9	1.62629	0.0248715	0.0357296
10	HNRNPF	NM_001098208.1	NM_001098206.1	43892279	43903299	385.5	118	385.5	0.306	688.5	207	615.5	0.336	0.912608	0.181959	0.226127	transcript2			2098	2358	1563	5036	4904	4851	575	638	394	1269	1198	1221	0.934472	0.000509164	0.000861283
10	NET1	NM_001047160.2	NM_005863.4;NR_073040.1	5454514	5488514	522.5	522.5	138	3.786	90.5	90.5	20	4.525	0.831806	0.183027	0.227308	transcript1	transcript1		186	195	180	428	376	355	326	389	258	366	358	340	0.534835	7.88219e-58	4.92637e-57
15	CORO2B	NM_006091.4	NM_001324015.1	68871308	68933842	5	5	2	2.5	67.5	36	28.5	1.263	1.85479	0.186425	0.231379	transcript1			10	8	6	157	158	172	3	2	0	69	76	72	1.52137	0.0957719	0.124699
15	CIB1	NR_102427.1	NR_102428.1	90777387	90808991	314	151.5	314	0.482	97	40	97	0.412	1.15491	0.190543	0.236337	transcript2	transcript2		32	42	29	18	25	28	336	349	333	398	354	347	1.53438	2.69109e-06	5.39059e-06
13	ELF1	NM_001145353.1	NM_172373.3	41556418	41593508	8	3.5	8	0.438	338	236	338	0.698	0.626698	0.192951	0.23917	transcript2	transcript2		152	153	147	7360	7296	7259	26	36	39	1702	1759	1791	1.04903	0.469033	0.530175
17	WDR81	NM_001163673.1;NM_152348.3	NM_001163811.1	1619817	1627834	284.5	284.5	34	8.368	28.5	28.5	5	5.7	1.44715	0.195715	0.24244	transcript1	transcript1		16	10	6	9	12	24	42	52	32	32	35	56	0.722284	0.0369191	0.0514995
19	PDE4A	NM_001111309.1	NM_006202.2	10543111	10563633	72	7	8.5	0.824	119.5	38.5	30	1.283	0.667084	0.196682	0.243481				49	59	45	205	234	216	88	96	57	335	388	365	1.06319	0.369368	0.430147
12	HOTAIR	NR_047518.1	NR_047517.1	54362698	54368740	137	42	137	0.307	36.5	8.5	36.5	0.233	1.33794	0.19874	0.24587	transcript2	transcript2		114	144	87	1	5	12	51	70	22	1	2	9	1.79729	0.00608552	0.00931211
1	KCNA3	NR_109846.1	NM_002232.4	111214397	111217655	1	1	1	1	133	133	40.5	3.284	0.318943	0.199224	0.24631	transcript1;transcript2	transcript1		0	0	0	487	492	462	0	0	0	3786	4024	3665	7.94442	1.25129e-06	2.56521e-06
19	LILRB1	NM_006669.6	NM_001278398.2;NR_103518.2;NM_001081637.2	55128384	55141968	1	1	1	1	150	48.5	150	0.323	3.11448	0.199613	0.246634	transcript1;transcript2	transcript2		0	2	1	542	506	584	0	2	1	473	404	482	0.831958	0.701349	0.754245
20	BFSP1	NM_001278606.1;NM_001161705.1;NM_001278607.1	NM_001278608.1	17539605	17549865	102.5	82.5	102.5	0.805	4.5	2	4.5	0.444	1.87424	0.199945	0.246886	transcript2	transcript2		24	24	19	3	0	6	6	30	2	4	0	9	2.8341	7.05425e-05	0.000127867
[truncated: 360 more rows]

## Sheet: S4
Table S3: ATTSs between G401 and Ramos
				PRO-seq													RNA-seq
[truncated: 1,505 more rows]

## Sheet: S5
Table S5: readthrough dysregulation between OmoMYC and EGFP
[truncated: 791 more rows]

[truncated: 1 more sheets: S6]
